# Supplementary material for: LINC00330/CCL2 axis-mediated ESCC TAM reprogramming affects tumor progression
Source: Cell Mol Biol Lett. 2024 May 20;29:77. doi: 10.1186/s11658-024-00592-8 (PMC11103861; doi:10.1186/s11658-024-00592-8)
Supplement: Supplementary file 1 — Supplementary Material 1. [file 11658_2024_592_MOESM1_ESM.xlsx]

## Sheet: 1. TCGA_lncRNA
gene_id	gene_name	gene_type	log2fc	pvalue	padj
ENSG00000225937	PCA3	antisense	-2.69717	0.000882722	0.00372237
ENSG00000179082	C9orf106	processed_transcript	-2.69524	0.000143417	0.000792295
ENSG00000176728	TTTY14	lincRNA	-1.89399	0.0176992	0.0456617
ENSG00000232995	RGS5	antisense	-1.79681	4.34308e-05	0.00028454
ENSG00000227888	FAM66A	processed_transcript	-1.67793	9.71716e-05	0.000569623
ENSG00000204625	HCG9	lincRNA	-1.62322	0.00637999	0.0197611
ENSG00000012171	SEMA3B	processed_transcript	-1.43863	0.00268493	0.00953533
ENSG00000214548	MEG3	lincRNA	-1.33205	0.00322194	0.0110779
ENSG00000271880	AGAP11	processed_transcript	-1.20974	0.00590461	0.0185151
ENSG00000251562	MALAT1	lincRNA	-1.01606	0.000679158	0.00298106
ENSG00000104691	UBXN8	processed_transcript	-0.713296	0.00350311	0.0118875
ENSG00000247092	SNHG10	antisense	0.654963	0.000613095	0.00273474
ENSG00000245910	SNHG6	processed_transcript	0.679384	0.0078026	0.0233525
ENSG00000234741	GAS5	processed_transcript	0.709625	0.00157313	0.00605317
ENSG00000197989	SNHG12	antisense	0.78659	0.000414975	0.00196794
ENSG00000226287	TMEM191A	processed_transcript	0.954608	0.00417419	0.0138071
ENSG00000234883	MIR155HG	lincRNA	0.96103	0.0160272	0.0421671
ENSG00000242125	SNHG3	sense_intronic	0.986446	6.35598e-05	0.000392455
ENSG00000270103	RNU11	lincRNA	1.1276	0.014594	0.0390015
ENSG00000230366	DSCR9	lincRNA	1.14609	0.00708892	0.0216185
ENSG00000255717	SNHG1	processed_transcript	1.15113	1.04534e-09	2.42715e-08
ENSG00000270141	TERC	lincRNA	1.28619	0.00644329	0.0199214
ENSG00000228623	ZNF883	lincRNA	1.38033	0.0180853	0.046506
ENSG00000235947	EGOT	lincRNA	1.41195	0.016767	0.043774
ENSG00000206337	HCP5	sense_overlapping	1.77919	1.26542e-08	2.23991e-07
ENSG00000255052	FAM66D	antisense	1.86716	0.0116743	0.0324452
ENSG00000231607	DLEU2	processed_transcript	1.87535	8.68208e-13	3.92616e-11
ENSG00000273032	DGCR9	lincRNA	1.92356	0.000164844	0.000890465
ENSG00000260523	CDH13	lincRNA	1.93246	2.72664e-06	2.57519e-05
ENSG00000130600	H19	processed_transcript	2.03456	0.00167219	0.00638648
ENSG00000228789	HCG22	lincRNA	2.13685	0.0163743	0.0429435
ENSG00000237517	DGCR5	antisense	2.35173	1.55101e-05	0.000117038
ENSG00000249859	PVT1	processed_transcript	2.47356	1.79065e-15	1.14511e-13
ENSG00000243902	ELFN2	sense_overlapping	2.8787	2.54389e-05	0.000178948
ENSG00000214049	UCA1	processed_transcript	3.22541	2.16243e-05	0.000155572
ENSG00000204091	TDRG1	antisense	3.24936	0.00960268	0.0277053
ENSG00000267313	KC6	lincRNA	3.55423	0.000289436	0.00144741
ENSG00000228630	HOTAIR	antisense	4.30941	6.72804e-10	1.65311e-08
ENSG00000214336	FOXI3	processed_transcript	4.68529	0.00126468	0.0050399
ENSG00000197463	CSAG3	antisense	7.00869	3.7243e-09	7.46944e-08
ENSG00000184324	CSAG2	antisense	7.37586	7.73778e-08	1.12348e-06

## Sheet: 2. GSE53625_lncRNA
gene_id	gene_name	gene_type	log2fc	pvalue	padj
ENSG00000258616	RP11-369C8.1	lincRNA	-5.04219	7.6428e-81	1.06648e-78
ENSG00000203688	RP11-351J23.1	lincRNA	-4.94445	3.66394e-92	1.0883e-89
ENSG00000223914	AC079630.2	lincRNA	-4.88612	6.46078e-93	2.04641e-90
ENSG00000231789	RP11-558F24.4	antisense	-4.42426	6.42852e-133	3.28699e-129
ENSG00000230248	RP1-128O3.4	lincRNA	-3.71372	1.69976e-84	2.94614e-82
ENSG00000196634	RP3-337D23.3	lincRNA	-3.68889	1.48907e-103	9.60302e-101
ENSG00000241158	ADAMTS9-AS1	antisense	-3.67819	2.20088e-94	7.79939e-92
ENSG00000214614	RP11-989E6.3	lincRNA	-3.52591	1.09871e-61	5.51159e-60
ENSG00000228126	LINC00568	lincRNA	-3.4446	1.66961e-90	4.3147e-88
ENSG00000259213	CTD-2071N1.1	antisense	-3.37932	3.10053e-57	1.2469e-55
ENSG00000198491	RP11-208N14.4	antisense	-3.2649	6.63528e-86	1.28027e-83
ENSG00000233850	AC103563.8	antisense	-3.13608	2.31874e-92	7.03325e-90
ENSG00000242317	RP11-875H7.5	lincRNA	-3.1318	1.34503e-62	7.08484e-61
ENSG00000269186	LINC01082	lincRNA	-3.1124	1.00964e-60	4.79907e-59
ENSG00000253105	KB-1448A5.1	lincRNA	-3.10799	2.75493e-78	3.2923e-76
ENSG00000259203	RP11-209K10.2	lincRNA	-3.0463	1.29457e-78	1.58141e-76
ENSG00000226051	ZNF503-AS1	lincRNA	-3.02213	9.863e-72	8.39516e-70
ENSG00000249082	CTC-276P9.1	lincRNA	-3.01667	1.64826e-57	6.74994e-56
ENSG00000249856	CTD-2503O16.4	lincRNA	-2.95949	1.10885e-71	9.40476e-70
ENSG00000225278	RP11-782C8.5	lincRNA	-2.92394	3.61e-61	1.75437e-59
ENSG00000244040	IL12A-AS1	antisense	-2.81906	3.03767e-83	4.82147e-81
ENSG00000265787	CYP4F35P	lincRNA	-2.80486	3.26739e-84	5.52937e-82
ENSG00000223999	LL22NC03-102D1.18	lincRNA	-2.79402	2.17762e-79	2.77371e-77
ENSG00000226649	AC019118.4	lincRNA	-2.65331	3.58446e-52	1.12688e-50
ENSG00000247324	RP11-510M2.2	antisense	-2.61024	3.49384e-61	1.70109e-59
ENSG00000203987	RP11-188C12.3	antisense	-2.56574	2.3312e-66	1.50339e-64
ENSG00000258689	RP6-65G23.1	lincRNA	-2.54165	6.12429e-52	1.90113e-50
ENSG00000225867	RP5-1177I5.3	antisense	-2.54121	3.38157e-80	4.50776e-78
ENSG00000261520	DLGAP1-AS5	antisense	-2.48381	6.07187e-40	1.09162e-38
ENSG00000227028	SLC8A1-AS1	antisense	-2.46698	3.68456e-67	2.49061e-65
ENSG00000261040	CTD-2319I12.1	processed_transcript	-2.44159	1.85781e-34	2.58382e-33
ENSG00000251584	RP11-440I14.3	lincRNA	-2.3971	3.3691e-79	4.23111e-77
ENSG00000250341	RP11-785F11.1	lincRNA	-2.38868	9.60678e-26	8.55338e-25
ENSG00000233332	RP4-799P18.2	antisense	-2.36517	8.34609e-27	7.83125e-26
ENSG00000236651	AC104801.1	lincRNA	-2.36098	8.1573e-60	3.72643e-58
ENSG00000232529	RP1-257I9.2	lincRNA	-2.33421	9.7854e-35	1.3808e-33
ENSG00000231863	RP3-428L16.1	antisense	-2.29915	1.00756e-53	3.42963e-52
ENSG00000175164	ABO	processed_transcript	-2.29881	7.59744e-28	7.51908e-27
ENSG00000231496	RP1-251M9.2	lincRNA	-2.26387	4.44716e-76	4.74434e-74
ENSG00000266729	RP11-534N16.1	antisense	-2.21828	3.96377e-25	3.419e-24
ENSG00000234779	RP11-62F24.2	antisense	-2.19305	2.87287e-30	3.21532e-29
ENSG00000235743	RP11-439H9.1	lincRNA	-2.18824	1.44887e-66	9.45452e-65
ENSG00000227954	RP3-323P13.2	antisense	-2.18121	8.09099e-85	1.42306e-82
ENSG00000261268	RP11-308D13.3	lincRNA	-2.18098	1.32436e-41	2.57197e-40
ENSG00000249743	RP11-60A8.1	lincRNA	-2.12448	1.32874e-57	5.47276e-56
ENSG00000234928	AP000344.3	lincRNA	-2.11228	8.80328e-34	1.18254e-32
ENSG00000234478	RP11-275I14.4	antisense	-2.11096	8.33184e-46	1.97035e-44
ENSG00000249776	RP11-133F8.2	lincRNA	-2.10282	2.32802e-54	8.14114e-53
ENSG00000232803	RP11-93B14.5	antisense	-2.1025	9.31027e-40	1.65911e-38
ENSG00000250078	RP11-577G20.2	lincRNA	-2.098	2.3783e-42	4.77421e-41
ENSG00000256508	RP11-554A11.6	antisense	-2.06373	5.263e-47	1.31546e-45
ENSG00000271732	RP5-1182A14.5	lincRNA	-2.0603	6.18957e-51	1.84077e-49
ENSG00000233093	LINC00892	processed_transcript	-2.05075	1.83266e-25	1.61166e-24
ENSG00000241684	ADAMTS9-AS2	antisense	-2.00019	4.66091e-49	1.26958e-47
ENSG00000231689	AC068718.1	lincRNA	-1.97607	8.22781e-50	2.32983e-48
ENSG00000232756	RP5-1185I7.1	antisense	-1.96812	1.95385e-22	1.46118e-21
ENSG00000227640	SOX21-AS1	lincRNA	-1.93004	2.87998e-22	2.13881e-21
ENSG00000268505	RP11-805I24.3	lincRNA	-1.9243	5.6512e-54	1.94395e-52
ENSG00000243550	RP11-483E7.1	lincRNA	-1.90991	4.56844e-29	4.8227e-28
ENSG00000229891	Z83851.1	lincRNA	-1.89876	7.55477e-38	1.22603e-36
ENSG00000235097	LINC00330	lincRNA	-1.88784	4.15225e-64	2.37978e-62
ENSG00000248172	RP11-1094H24.3	lincRNA	-1.88556	9.83103e-43	2.01473e-41
ENSG00000237560	AC004562.1	lincRNA	-1.87597	2.95914e-38	4.8932e-37
ENSG00000250958	LINC00492	lincRNA	-1.84995	1.18746e-37	1.9089e-36
ENSG00000248222	CTB-174D11.1	antisense	-1.84834	2.07059e-19	1.30339e-18
ENSG00000229434	AC017048.1	lincRNA	-1.83019	1.62047e-37	2.58871e-36
ENSG00000255774	AP000439.3	lincRNA	-1.82346	1.43074e-42	2.91042e-41
ENSG00000249747	RP11-308K2.1	lincRNA	-1.78755	6.54654e-58	2.74051e-56
ENSG00000229155	RP11-528A4.2	lincRNA	-1.78187	1.06388e-61	5.34061e-60
ENSG00000230156	LINC00443	lincRNA	-1.77176	2.25536e-47	5.71091e-46
ENSG00000238755	RP11-23D24.2	processed_transcript	-1.76523	1.04926e-25	9.32466e-25
ENSG00000231768	RP5-855F14.1	lincRNA	-1.76324	5.72584e-47	1.42815e-45
ENSG00000083622	AC000111.6	antisense	-1.74047	1.16411e-31	1.39959e-30
ENSG00000214145	LINC00887	lincRNA	-1.73591	8.61687e-27	8.07898e-26
ENSG00000253433	AC083843.3	lincRNA	-1.72658	5.23714e-26	4.73114e-25
ENSG00000251412	AC006296.1	lincRNA	-1.72531	1.34939e-21	9.64594e-21
ENSG00000272456	CTD-2342N23.3	lincRNA	-1.72498	9.19984e-32	1.11206e-30
ENSG00000258808	RP11-255G12.3	lincRNA	-1.72357	3.2953e-33	4.2983e-32
ENSG00000204706	MAMDC2-AS1	antisense	-1.7112	1.72321e-55	6.45156e-54
ENSG00000224621	RP11-276H7.3	antisense	-1.69643	3.88801e-42	7.73539e-41
ENSG00000259459	RP11-321G12.1	lincRNA	-1.69248	1.40283e-27	1.36849e-26
ENSG00000249700	SRD5A3-AS1	processed_transcript	-1.68652	6.228e-27	5.88315e-26
ENSG00000246100	LINC00900	lincRNA	-1.68508	1.05032e-32	1.33308e-31
ENSG00000233760	AC004947.2	lincRNA	-1.68418	1.61171e-36	2.45788e-35
ENSG00000245812	RP11-175K6.1	lincRNA	-1.67915	4.92244e-34	6.69774e-33
ENSG00000229847	EMX2OS	antisense	-1.67587	1.73486e-25	1.52753e-24
ENSG00000238012	AC114752.1	lincRNA	-1.66896	5.4864e-34	7.44811e-33
ENSG00000227681	RP11-307P5.1	lincRNA	-1.66863	2.48817e-36	3.76084e-35
ENSG00000234184	RP5-887A10.1	lincRNA	-1.66579	4.6421e-14	2.10984e-13
ENSG00000253671	RP11-806O11.1	processed_transcript	-1.65634	2.50417e-26	2.29759e-25
ENSG00000233554	RP11-326F20.5	antisense	-1.64719	2.06942e-42	4.16937e-41
ENSG00000229177	AC008154.5	lincRNA	-1.64654	1.98768e-30	2.24179e-29
ENSG00000269364	CTC-457E21.2	lincRNA	-1.64583	3.86516e-34	5.28628e-33
ENSG00000233871	DLG5-AS1	antisense	-1.64374	2.24566e-50	6.51087e-49
ENSG00000226374	RP13-614K11.2	lincRNA	-1.62242	3.18759e-29	3.39504e-28
ENSG00000215386	LINC00478	lincRNA	-1.60725	2.9771e-44	6.56741e-43
ENSG00000253355	KB-1460A1.2	processed_transcript	-1.60137	1.10186e-29	1.20072e-28
ENSG00000247708	STX18-AS1	antisense	-1.60054	2.06322e-53	6.91772e-52
ENSG00000249405	RP11-317O24.1	lincRNA	-1.57938	3.31903e-49	9.10305e-48
ENSG00000224404	LL22NC03-13G6.2	lincRNA	-1.57032	1.79298e-50	5.2238e-49
ENSG00000267302	RP11-178C3.2	lincRNA	-1.56433	2.98523e-17	1.65168e-16
ENSG00000236494	RP11-89N17.4	lincRNA	-1.55099	2.26081e-42	4.54473e-41
ENSG00000271856	RP11-861A13.4	lincRNA	-1.53533	5.21627e-18	3.01942e-17
ENSG00000232140	AC073257.1	lincRNA	-1.53174	5.92856e-40	1.06631e-38
ENSG00000227042	RP6-1O2.1	lincRNA	-1.52684	3.29823e-50	9.49722e-49
ENSG00000237311	RP6-159A1.3	antisense	-1.51413	6.76377e-26	6.07348e-25
ENSG00000248441	CTD-2536I1.1	lincRNA	-1.50153	7.60876e-25	6.47563e-24
ENSG00000181995	LINC00301	lincRNA	-1.48923	7.79737e-19	4.73183e-18
ENSG00000267761	CTD-2130O13.1	lincRNA	-1.4883	2.29083e-19	1.43735e-18
ENSG00000226762	RP11-298E9.6	lincRNA	-1.48557	2.91862e-28	2.94969e-27
ENSG00000231674	LINC00410	lincRNA	-1.47772	8.93921e-41	1.67251e-39
ENSG00000236780	AC078941.1	lincRNA	-1.4757	2.52133e-32	3.14108e-31
ENSG00000224090	AC097468.4	antisense	-1.47456	1.32052e-34	1.85095e-33
ENSG00000251676	RP11-614F17.2	lincRNA	-1.47028	1.52435e-30	1.73315e-29
ENSG00000249797	CTD-3179P9.1	lincRNA	-1.46421	4.57548e-37	7.17327e-36
ENSG00000237689	AC007064.24	lincRNA	-1.44365	5.71688e-43	1.18585e-41
ENSG00000176728	TTTY14	lincRNA	-1.43402	4.83961e-16	2.48735e-15
ENSG00000230212	AP000688.14	sense_intronic	-1.43313	1.18377e-31	1.42251e-30
ENSG00000235939	RP11-123B3.2	antisense	-1.425	7.86539e-28	7.77889e-27
ENSG00000233354	LINC00028	lincRNA	-1.41395	4.8573e-34	6.61287e-33
ENSG00000224876	RP11-49G10.3	antisense	-1.40737	3.61847e-36	5.4337e-35
ENSG00000224549	RP11-370B11.3	lincRNA	-1.40102	1.31871e-14	6.20389e-14
ENSG00000259644	RP11-680F8.4	sense_intronic	-1.39832	4.35604e-30	4.84122e-29
ENSG00000248309	MEF2C-AS1	antisense	-1.39434	1.7922e-53	6.03446e-52
ENSG00000233967	RP11-250B2.3	lincRNA	-1.39142	6.16809e-41	1.16316e-39
ENSG00000266897	AC005546.2	lincRNA	-1.38981	3.89216e-28	3.90492e-27
ENSG00000255145	RP11-60I3.5	antisense	-1.38893	8.14583e-46	1.927e-44
ENSG00000214546	AC087491.2	lincRNA	-1.36313	2.76584e-24	2.28652e-23
ENSG00000231419	LINC00689	processed_transcript	-1.36099	2.74168e-52	8.64202e-51
ENSG00000223382	RP1-65J11.1	lincRNA	-1.35935	8.12808e-28	8.03314e-27
ENSG00000235140	RP11-135D11.2	lincRNA	-1.35508	3.04473e-29	3.24723e-28
ENSG00000251536	RP11-572C21.1	lincRNA	-1.34447	8.62107e-42	1.68846e-40
ENSG00000177640	CASC2	antisense	-1.33807	9.11008e-25	7.72581e-24
ENSG00000260101	RP11-568N6.1	lincRNA	-1.32979	8.78094e-38	1.42051e-36
ENSG00000239552	HOXB-AS2	antisense	-1.32152	5.76786e-28	5.73214e-27
ENSG00000272970	RP11-329B9.4	lincRNA	-1.30858	8.59571e-21	5.87806e-20
ENSG00000233864	TTTY15	lincRNA	-1.30742	8.05654e-07	2.10022e-06
ENSG00000249873	RP11-983C2.2	lincRNA	-1.30525	2.26e-14	1.04651e-13
ENSG00000247011	RP11-700H6.1	lincRNA	-1.3052	2.50908e-12	1.01843e-11
ENSG00000236740	RP11-411K7.1	lincRNA	-1.29807	1.08523e-13	4.80842e-13
ENSG00000234311	RP11-432J24.3	antisense	-1.29775	6.11315e-20	3.96452e-19
ENSG00000175147	TMEM51-AS1	processed_transcript	-1.29511	4.98512e-46	1.18833e-44
ENSG00000273356	RP11-804H8.6	lincRNA	-1.2898	3.8444e-28	3.86025e-27
ENSG00000232328	AC011286.1	lincRNA	-1.286	7.59149e-39	1.29265e-37
ENSG00000234791	AC108448.3	antisense	-1.28515	2.31813e-47	5.86364e-46
ENSG00000230628	RP4-781K5.6	lincRNA	-1.28431	1.99825e-28	2.03881e-27
ENSG00000250385	RP11-310P5.2	antisense	-1.28247	1.81156e-34	2.52146e-33
ENSG00000257958	RP11-25E2.1	lincRNA	-1.26856	2.76518e-39	4.81144e-38
ENSG00000235947	EGOT	lincRNA	-1.2624	3.69279e-33	4.80714e-32
ENSG00000244358	RP11-88H10.2	lincRNA	-1.25847	1.03371e-16	5.52794e-16
ENSG00000233968	RP11-354E11.2	antisense	-1.25138	7.42219e-17	4.00777e-16
ENSG00000253140	RP11-567J20.3	lincRNA	-1.24948	2.03341e-21	1.43749e-20
ENSG00000260469	RP11-8P11.3	lincRNA	-1.24905	1.63575e-19	1.0365e-18
ENSG00000228541	AC093159.1	lincRNA	-1.23979	1.03912e-23	8.3475e-23
ENSG00000227634	RP11-431K24.3	lincRNA	-1.23861	4.6637e-46	1.11282e-44
ENSG00000251009	RP13-494C23.1	lincRNA	-1.23074	2.54178e-19	1.59103e-18
ENSG00000266256	LINC00683	lincRNA	-1.23072	1.95982e-21	1.38696e-20
ENSG00000229236	TTTY10	lincRNA	-1.22978	8.53657e-15	4.06656e-14
ENSG00000186526	CYP4F8	processed_transcript	-1.22966	1.71937e-15	8.55729e-15
ENSG00000249631	RP11-281P23.2	lincRNA	-1.22834	3.65668e-27	3.49293e-26
ENSG00000228488	AC092168.4	lincRNA	-1.20522	5.19483e-33	6.69427e-32
ENSG00000242136	RP11-734K21.2	processed_transcript	-1.20174	2.63589e-35	3.8219e-34
ENSG00000256204	RP11-243M5.1	lincRNA	-1.19147	1.30549e-26	1.21492e-25
ENSG00000229611	RP11-390F4.10	lincRNA	-1.18727	3.31268e-54	1.15058e-52
ENSG00000256286	RP11-983C2.3	lincRNA	-1.18348	1.30298e-31	1.56183e-30
ENSG00000248779	RP11-53O19.2	lincRNA	-1.18285	1.23271e-38	2.07629e-37
ENSG00000230030	RP11-505C13.1	lincRNA	-1.18226	2.00801e-16	1.05591e-15
ENSG00000236091	RP3-473B4.3	lincRNA	-1.17423	5.90973e-30	6.52641e-29
ENSG00000272463	RP11-532F6.3	lincRNA	-1.16795	3.49086e-13	1.4968e-12
ENSG00000257431	RP11-263K4.3	lincRNA	-1.15987	1.34176e-25	1.18681e-24
ENSG00000213981	AC007277.3	antisense	-1.15883	2.15056e-12	8.76984e-12
ENSG00000230205	RP11-631F7.2	lincRNA	-1.15675	2.61236e-29	2.79401e-28
ENSG00000246145	RP11-346I3.4	lincRNA	-1.15537	1.09242e-20	7.41861e-20
ENSG00000258844	RP11-259K15.2	lincRNA	-1.15257	2.81235e-27	2.70299e-26
ENSG00000233590	RP11-153K11.3	lincRNA	-1.1525	8.48123e-29	8.83341e-28
ENSG00000224957	AC090044.1	lincRNA	-1.14329	5.44699e-15	2.62712e-14
ENSG00000236324	RP3-403L10.3	antisense	-1.14001	8.89129e-29	9.24705e-28
ENSG00000231160	RP11-617D20.1	antisense	-1.13393	2.81036e-38	4.65257e-37
ENSG00000229619	MBNL1-AS1	antisense	-1.12784	9.39646e-25	7.96208e-24
ENSG00000232079	AL035610.1	processed_transcript	-1.1186	1.60031e-28	1.64168e-27
ENSG00000237853	RP5-833A20.1	lincRNA	-1.11429	6.47808e-17	3.51095e-16
ENSG00000233806	AC131097.3	antisense	-1.11352	5.99301e-18	3.45275e-17
ENSG00000238039	AF011889.2	lincRNA	-1.11288	5.22224e-51	1.55568e-49
ENSG00000253177	RP11-100L22.1	lincRNA	-1.10991	8.77473e-26	7.8262e-25
ENSG00000241754	RP11-280H21.1	lincRNA	-1.10968	4.87381e-37	7.63262e-36
ENSG00000233517	AC005162.5	antisense	-1.1094	1.67138e-34	2.33042e-33
ENSG00000254739	RP13-46H24.1	antisense	-1.09995	3.12634e-42	6.24083e-41
ENSG00000226819	MEIS1-AS3	antisense	-1.09551	1.47797e-19	9.39098e-19
ENSG00000180769	WDFY3-AS2	processed_transcript	-1.09137	1.33524e-27	1.30416e-26
ENSG00000229153	EPHA1-AS1	antisense	-1.08192	2.71721e-17	1.50747e-16
ENSG00000249307	LINC01088	antisense	-1.07962	6.2896e-17	3.41186e-16
ENSG00000229321	AC008269.2	lincRNA	-1.07693	1.0174e-20	6.91901e-20
ENSG00000235527	RP5-1073O3.7	antisense	-1.07279	7.41906e-22	5.38736e-21
ENSG00000235357	RP1-159G19.1	lincRNA	-1.06981	5.02094e-17	2.73843e-16
ENSG00000225298	LINC00113	lincRNA	-1.06599	9.07794e-20	5.83911e-19
ENSG00000270544	CTC-523E23.14	lincRNA	-1.06488	7.48997e-23	5.73742e-22
ENSG00000225778	PROSER2-AS1	antisense	-1.06343	2.21354e-37	3.5173e-36
ENSG00000226426	RP11-174J11.1	lincRNA	-1.06196	2.17372e-21	1.53349e-20
ENSG00000233387	RP11-342D11.3	lincRNA	-1.06163	5.17759e-25	4.44138e-24
ENSG00000265125	RP11-31I22.3	antisense	-1.06134	1.53946e-20	1.03562e-19
ENSG00000259523	RP11-680F8.3	antisense	-1.06056	1.20956e-22	9.15759e-22
ENSG00000226562	RP11-255A11.21	lincRNA	-1.05613	1.08087e-40	2.01334e-39
ENSG00000228044	RP4-781K5.4	lincRNA	-1.05175	4.31628e-10	1.49005e-09
ENSG00000229297	RP11-540H22.2	lincRNA	-1.05106	6.49631e-23	4.9939e-22
ENSG00000254661	RP11-222N13.1	lincRNA	-1.04602	2.08597e-18	1.23714e-17
ENSG00000236901	MIR600HG	sense_intronic	-1.04389	3.22138e-14	1.47925e-13
ENSG00000233529	HCG21	antisense	-1.03602	4.49517e-14	2.04514e-13
ENSG00000226249	RP11-307P5.2	lincRNA	-1.03578	9.08891e-22	6.56794e-21
ENSG00000257985	RP1-228P16.4	antisense	-1.03429	3.76135e-19	2.32524e-18
ENSG00000223400	AP006748.1	lincRNA	-1.0308	1.67412e-22	1.25724e-21
ENSG00000248576	RP11-834C11.8	antisense	-1.03051	2.44171e-20	1.62126e-19
ENSG00000228661	AC090587.5	antisense	-1.03036	1.5084e-21	1.07462e-20
ENSG00000226031	FGF13-AS1	antisense	-1.02889	1.08018e-21	7.77433e-21
ENSG00000250842	CTC-806A22.1	lincRNA	-1.02866	1.48547e-31	1.77522e-30
ENSG00000255240	RP11-142C4.6	antisense	-1.0232	5.53853e-19	3.38863e-18
ENSG00000233029	RP11-439A17.9	antisense	-1.01991	7.21639e-19	4.38745e-18
ENSG00000237096	RP4-782G3.1	lincRNA	-1.01928	5.7908e-19	3.53874e-18
ENSG00000272489	RP11-182L21.5	sense_intronic	-1.01924	4.21852e-53	1.39033e-51
ENSG00000263586	RP11-309N17.4	antisense	-1.01428	1.79023e-16	9.43958e-16
ENSG00000245164	LINC00861	lincRNA	-1.00893	3.17107e-09	1.02067e-08
ENSG00000228063	RP11-135J2.4	antisense	-1.00616	6.42562e-15	3.08395e-14
ENSG00000271020	RP11-10C24.1	lincRNA	-1.00317	4.69779e-30	5.21052e-29
ENSG00000265142	MIR133A1	antisense	-1.0021	1.94692e-27	1.88794e-26
ENSG00000261538	RP11-3M1.1	sense_overlapping	-1.00106	5.82008e-31	6.76779e-30
ENSG00000273062	RP11-428K3.1	antisense	-1.00019	1.47649e-38	2.47351e-37
ENSG00000271945	RP11-354K4.2	lincRNA	-0.997007	3.95868e-12	1.58471e-11
ENSG00000246084	CTD-2506J14.1	lincRNA	-0.996335	5.38263e-27	5.10007e-26
ENSG00000227415	RP1-91G5.3	antisense	-0.993737	6.18663e-10	2.10958e-09
ENSG00000231993	RP1-85F18.5	antisense	-0.992854	5.62954e-26	5.07921e-25
ENSG00000226739	RP11-347L18.1	lincRNA	-0.988386	3.20921e-14	1.47375e-13
ENSG00000231453	AC018470.4	lincRNA	-0.985039	1.54517e-26	1.43444e-25
ENSG00000234862	RP5-1097P24.1	lincRNA	-0.98488	2.90327e-06	7.17612e-06
ENSG00000233429	HOTAIRM1	antisense	-0.979291	2.28912e-31	2.71119e-30
ENSG00000231535	LINC00278	lincRNA	-0.977758	8.95254e-12	3.49756e-11
ENSG00000214146	RP11-699L21.1	lincRNA	-0.976037	6.61183e-22	4.81437e-21
ENSG00000223458	RP11-332E3.2	sense_intronic	-0.974424	3.34718e-36	5.039e-35
ENSG00000237986	CELF2-AS2	antisense	-0.973957	3.94016e-19	2.43295e-18
ENSG00000226530	RP11-348F1.2	lincRNA	-0.972581	6.99172e-10	2.3737e-09
ENSG00000235026	AC066593.1	antisense	-0.968771	8.85867e-16	4.4898e-15
ENSG00000273384	RP5-1098D14.1	lincRNA	-0.952777	8.30343e-30	9.10807e-29
ENSG00000272081	CTD-2376I4.2	lincRNA	-0.951175	2.4848e-22	1.85264e-21
ENSG00000267272	RP5-1052I5.1	lincRNA	-0.941431	6.39288e-31	7.41699e-30
ENSG00000205488	CALML3-AS1	antisense	-0.939849	7.12051e-11	2.60804e-10
ENSG00000249346	LINC01016	lincRNA	-0.9383	2.12072e-29	2.2832e-28
ENSG00000236996	MLIP-IT1	sense_intronic	-0.930601	3.84258e-10	1.3323e-09
ENSG00000248115	RP11-752D24.2	antisense	-0.930365	8.78375e-17	4.71665e-16
ENSG00000254863	RP11-831A10.2	lincRNA	-0.918624	1.93371e-27	1.87565e-26
ENSG00000229791	RP11-385E5.5	lincRNA	-0.917031	9.90861e-15	4.69809e-14
ENSG00000249926	RP11-495K9.6	lincRNA	-0.915221	8.02758e-15	3.82868e-14
ENSG00000205414	RP11-401P9.6	antisense	-0.914171	4.68702e-31	5.47155e-30
ENSG00000272282	RP11-222K16.2	lincRNA	-0.910698	4.12071e-35	5.92442e-34
ENSG00000258460	RP11-168L7.1	lincRNA	-0.910144	2.1956e-35	3.19126e-34
ENSG00000227619	RP11-492E3.2	antisense	-0.906982	1.08792e-12	4.5241e-12
ENSG00000255310	AF131215.2	sense_intronic	-0.899148	8.93863e-11	3.24919e-10
ENSG00000267934	CTB-176F20.3	antisense	-0.89574	7.59502e-20	4.90422e-19
ENSG00000234771	RP11-395P17.3	antisense	-0.895225	4.59931e-16	2.36589e-15
ENSG00000248571	RP11-768B22.2	antisense	-0.895059	1.19867e-12	4.97021e-12
ENSG00000232295	RP11-154D6.1	antisense	-0.893789	5.31153e-15	2.56369e-14
ENSG00000229201	RP5-827O9.1	lincRNA	-0.89209	4.9811e-49	1.35422e-47
ENSG00000223647	AL133249.1	lincRNA	-0.891702	6.22015e-21	4.28385e-20
ENSG00000261098	RP11-819C21.1	lincRNA	-0.888637	3.34781e-31	3.93191e-30
ENSG00000235578	XXbac-B33L19.4	lincRNA	-0.884253	6.05617e-19	3.69712e-18
ENSG00000251301	RP11-81H14.2	lincRNA	-0.878604	8.37793e-08	2.3945e-07
ENSG00000166770	ZNF667-AS1	lincRNA	-0.872922	2.5444e-15	1.25371e-14
ENSG00000251324	RP11-79P5.5	antisense	-0.872571	1.05571e-11	4.10384e-11
ENSG00000260193	RP11-83N9.5	lincRNA	-0.870317	1.22912e-27	1.20248e-26
ENSG00000231170	AC002451.3	antisense	-0.863324	1.27243e-20	8.60679e-20
ENSG00000266680	RP5-1148A21.3	antisense	-0.85909	1.18595e-15	5.96508e-15
ENSG00000254638	RP11-356J5.4	antisense	-0.858863	6.3513e-16	3.24473e-15
ENSG00000229660	RP5-1142J19.1	lincRNA	-0.858286	2.14566e-16	1.12615e-15
ENSG00000226083	SLC39A12-AS1	antisense	-0.850981	1.0063e-10	3.64457e-10
ENSG00000223414	LINC00473	lincRNA	-0.848109	2.61666e-12	1.06065e-11
ENSG00000214942	AC113167.1	lincRNA	-0.845836	3.40006e-22	2.51479e-21
ENSG00000231246	RP5-965F6.2	lincRNA	-0.840892	8.00838e-18	4.58178e-17
ENSG00000260011	RP13-20L14.1	lincRNA	-0.840597	6.09069e-32	7.4364e-31
ENSG00000258690	RP11-81F13.1	antisense	-0.835073	1.154e-09	3.84779e-09
ENSG00000259319	RP11-293M10.6	antisense	-0.833989	2.74301e-20	1.81676e-19
ENSG00000235277	AF127577.8	antisense	-0.833984	1.25171e-17	7.08152e-17
ENSG00000250027	RP11-563E2.2	antisense	-0.830928	3.28625e-13	1.41202e-12
ENSG00000230746	AC006007.1	lincRNA	-0.828568	2.25062e-14	1.04237e-13
ENSG00000231683	RP1-27K12.2	lincRNA	-0.824781	6.90466e-19	4.20077e-18
ENSG00000237741	AC002368.4	antisense	-0.821875	1.25479e-20	8.49148e-20
ENSG00000272986	RP11-46J23.1	antisense	-0.816447	1.15775e-12	4.80472e-12
ENSG00000225039	LINC01058	lincRNA	-0.815281	2.01635e-17	1.12641e-16
ENSG00000230910	RP3-525N10.2	antisense	-0.813387	4.19278e-33	5.43725e-32
ENSG00000203441	LINC00449	antisense	-0.81241	2.06347e-13	8.97997e-13
ENSG00000261598	RP11-107D24.2	lincRNA	-0.811618	9.39549e-12	3.66482e-11
ENSG00000241151	RP11-454C18.1	lincRNA	-0.810651	6.97242e-20	4.50993e-19
ENSG00000247095	MIR210HG	lincRNA	-0.810599	1.59323e-10	5.68147e-10
ENSG00000237396	RP4-788L20.3	lincRNA	-0.806422	1.09076e-16	5.82522e-16
ENSG00000224660	SH3BP5-AS1	antisense	-0.803598	1.10476e-17	6.27843e-17
ENSG00000229805	AC011306.1	lincRNA	-0.798941	9.77626e-21	6.65802e-20
ENSG00000265174	CTD-2124B20.3	sense_intronic	-0.79821	1.1461e-30	1.30954e-29
ENSG00000265369	U3	lincRNA	-0.795826	6.65098e-11	2.44306e-10
ENSG00000227695	DNMBP-AS1	antisense	-0.79072	1.58838e-10	5.66472e-10
ENSG00000228079	AC012368.1	lincRNA	-0.78967	7.62473e-24	6.15829e-23
ENSG00000228505	AC011897.2	lincRNA	-0.788009	5.23043e-14	2.36837e-13
ENSG00000229743	AC018730.3	antisense	-0.784387	9.15455e-29	9.51531e-28
ENSG00000235021	RP11-439E19.7	lincRNA	-0.781911	1.74824e-09	5.74619e-09
ENSG00000270022	RNU12	lincRNA	-0.781038	5.04802e-16	2.59261e-15
ENSG00000247982	LINC00926	lincRNA	-0.780738	2.51969e-05	5.64712e-05
ENSG00000229694	RP11-305L7.6	lincRNA	-0.780686	8.10072e-19	4.91217e-18
ENSG00000225535	AC068610.3	lincRNA	-0.779144	2.47335e-05	5.54639e-05
ENSG00000254266	RP11-594N15.2	lincRNA	-0.777926	1.22891e-10	4.42197e-10
ENSG00000240006	RP11-200A1.1	lincRNA	-0.775135	5.70909e-13	2.41194e-12
ENSG00000259256	RP11-838N2.3	lincRNA	-0.770345	2.67203e-08	7.97974e-08
ENSG00000188525	AC010969.1	antisense	-0.757535	3.99452e-10	1.38297e-09
ENSG00000228139	GS1-421I3.4	lincRNA	-0.75698	1.42547e-16	7.5636e-16
ENSG00000260186	RP11-481J2.2	lincRNA	-0.755961	6.89701e-27	6.49968e-26
ENSG00000229151	RP11-348F1.3	antisense	-0.755581	2.15886e-13	9.3831e-13
ENSG00000266835	RP11-838N2.4	lincRNA	-0.74994	3.52147e-21	2.45621e-20
ENSG00000234677	RP11-285A18.2	sense_intronic	-0.743808	1.49906e-16	7.94349e-16
ENSG00000234160	RP11-613M10.6	antisense	-0.743417	1.23135e-11	4.76512e-11
ENSG00000265163	CDRT8	lincRNA	-0.740829	1.56844e-13	6.87581e-13
ENSG00000269289	CTB-92J24.3	antisense	-0.740811	1.18834e-13	5.25034e-13
ENSG00000253521	HPYR1	lincRNA	-0.738471	2.84689e-16	1.48374e-15
ENSG00000224595	AC073626.2	antisense	-0.731632	6.58503e-10	2.24023e-09
ENSG00000240093	AC093627.12	antisense	-0.730745	3.83744e-23	2.98586e-22
ENSG00000254333	CTC-367J11.1	lincRNA	-0.729689	2.61969e-06	6.50573e-06
ENSG00000212766	LINC00277	lincRNA	-0.726166	3.3049e-15	1.61674e-14
ENSG00000260223	RP11-293N14.1	lincRNA	-0.722202	3.41845e-19	2.11996e-18
ENSG00000185186	LINC00313	lincRNA	-0.721205	1.53446e-17	8.63613e-17
ENSG00000251226	RP11-469N6.1	lincRNA	-0.720193	9.42246e-23	7.17856e-22
ENSG00000175773	RP11-121M22.1	lincRNA	-0.718748	4.82743e-11	1.79245e-10
ENSG00000231529	RP11-410C4.4	lincRNA	-0.717485	3.84544e-17	2.11374e-16
ENSG00000235741	RP5-866L20.1	lincRNA	-0.716979	7.80537e-07	2.03696e-06
ENSG00000006062	MAP3K14	processed_transcript	-0.716234	3.34625e-21	2.33718e-20
ENSG00000249988	RP11-669M16.1	lincRNA	-0.715913	1.73818e-06	4.39233e-06
ENSG00000241316	RP11-81N13.1	lincRNA	-0.715872	1.11543e-13	4.93583e-13
ENSG00000233581	AC069155.1	antisense	-0.711816	3.33904e-20	2.19851e-19
ENSG00000245468	RP11-367J11.3	lincRNA	-0.710528	1.18438e-14	5.58553e-14
ENSG00000248771	RP11-294O2.2	lincRNA	-0.709207	6.06706e-17	3.29543e-16
ENSG00000237125	HAND2-AS1	antisense	-0.708741	0.000281681	0.000558029
ENSG00000232124	AP001057.1	antisense	-0.708407	2.9837e-08	8.87055e-08
ENSG00000270589	RP11-348N5.7	antisense	-0.70693	1.33613e-24	1.12379e-23
ENSG00000248828	RP11-673E1.4	antisense	-0.704012	2.71062e-10	9.49534e-10
ENSG00000181800	CELF2-AS1	antisense	-0.703529	5.39557e-13	2.28339e-12
ENSG00000230138	RP11-117D22.2	lincRNA	-0.701791	2.50386e-11	9.4849e-11
ENSG00000246898	LINC00920	lincRNA	-0.701342	2.05606e-07	5.66712e-07
ENSG00000232416	BPESC1	lincRNA	-0.700218	2.70807e-10	9.48732e-10
ENSG00000231476	AC074389.5	lincRNA	-0.700211	4.97497e-11	1.84513e-10
ENSG00000236333	TRHDE-AS1	processed_transcript	-0.700082	4.92268e-05	0.000106583
ENSG00000245937	CTC-228N24.3	lincRNA	-0.697942	8.11016e-23	6.20055e-22
ENSG00000259091	LINC00517	antisense	-0.697737	3.62375e-11	1.35756e-10
ENSG00000230525	AC007403.2	lincRNA	-0.692628	3.8393e-15	1.8691e-14
ENSG00000249941	CTD-2046I8.1	lincRNA	-0.690567	2.46213e-05	5.5221e-05
ENSG00000272933	RP11-47A8.5	lincRNA	-0.689573	1.46406e-10	5.23754e-10
ENSG00000248019	FAM13A-AS1	antisense	-0.687974	1.27216e-23	1.01727e-22
ENSG00000237179	AC007392.4	lincRNA	-0.685987	2.16238e-12	8.81605e-12
ENSG00000272086	CTD-2186M15.3	lincRNA	-0.685162	1.61251e-09	5.31568e-09
ENSG00000223392	CLDN10-AS1	antisense	-0.681883	7.8393e-17	4.22471e-16
ENSG00000244041	LINC01011	lincRNA	-0.680095	1.66433e-17	9.34573e-17
ENSG00000234617	SNRK-AS1	antisense	-0.678899	3.0677e-22	2.27539e-21
ENSG00000267169	CTB-55O6.12	antisense	-0.678387	3.52949e-22	2.60845e-21
ENSG00000272473	AC006273.4	lincRNA	-0.673651	2.15809e-16	1.13242e-15
ENSG00000254369	HOXA-AS3	antisense	-0.673285	8.8983e-07	2.31115e-06
ENSG00000235875	ARHGEF7-AS2	antisense	-0.671456	1.04477e-15	5.27352e-15
ENSG00000255931	RP11-286N22.10	lincRNA	-0.671081	6.50148e-06	1.55248e-05
ENSG00000225963	AC009950.2	antisense	-0.670374	1.43276e-11	5.52393e-11
ENSG00000235280	MCF2L-AS1	antisense	-0.6692	9.27587e-07	2.40538e-06
ENSG00000247213	RP11-13G14.4	antisense	-0.668333	3.60843e-18	2.11103e-17
ENSG00000260877	RP11-211G23.2	lincRNA	-0.668037	4.47726e-12	1.78591e-11
ENSG00000229414	KCNQ1-AS1	antisense	-0.667506	5.68683e-16	2.914e-15
ENSG00000224905	AP001347.6	antisense	-0.667089	3.7112e-16	1.92091e-15
ENSG00000231704	AC004895.4	lincRNA	-0.665934	3.49662e-17	1.92644e-16
ENSG00000225914	XXbac-BPG154L12.4	antisense	-0.665314	1.56314e-17	8.7941e-17
ENSG00000230753	RP4-553F4.6	antisense	-0.664418	1.7864e-11	6.83947e-11
ENSG00000231681	AC020743.3	lincRNA	-0.664138	7.2705e-13	3.05161e-12
ENSG00000272143	FGF14-AS2	lincRNA	-0.663117	7.64555e-13	3.20639e-12
ENSG00000254635	WAC-AS1	antisense	-0.661213	1.97148e-14	9.16884e-14
ENSG00000240754	RP11-38J22.6	lincRNA	-0.660517	1.74224e-18	1.03801e-17
ENSG00000244541	RP11-167H9.6	lincRNA	-0.660402	4.95123e-06	1.1967e-05
ENSG00000240095	RP11-88H10.3	lincRNA	-0.660135	3.09074e-12	1.24639e-11
ENSG00000226601	RP11-239E10.3	lincRNA	-0.660071	4.61804e-18	2.68152e-17
ENSG00000225982	RP11-538D16.3	lincRNA	-0.658864	1.46568e-08	4.47265e-08
ENSG00000272345	RP1-30M3.5	antisense	-0.657959	1.38953e-13	6.1151e-13
ENSG00000256315	AP000462.1	processed_transcript	-0.656575	1.09491e-07	3.09428e-07
ENSG00000226904	RP11-561O23.8	antisense	-0.656219	7.08576e-07	1.85702e-06
ENSG00000245330	KB-1471A8.1	lincRNA	-0.654346	6.16263e-26	5.54831e-25
ENSG00000226125	AC098823.3	lincRNA	-0.65261	2.4887e-18	1.46904e-17
ENSG00000223764	RP11-54O7.3	lincRNA	-0.650717	1.38225e-09	4.58131e-09
ENSG00000214049	UCA1	processed_transcript	-0.647355	6.38785e-08	1.84561e-07
ENSG00000198221	MLLT4-AS1	processed_transcript	-0.640942	1.96064e-12	8.01726e-12
ENSG00000270049	RP11-297D21.4	processed_transcript	-0.640156	1.45083e-10	5.19229e-10
ENSG00000240405	RP11-460N16.1	lincRNA	-0.638657	1.31734e-10	4.72872e-10
ENSG00000246763	RGMB-AS1	antisense	-0.638145	2.13284e-14	9.89418e-14
ENSG00000273015	LINC00938	lincRNA	-0.636739	1.44222e-12	5.94595e-12
ENSG00000233895	RP1-122P22.2	lincRNA	-0.636313	1.48393e-15	7.4118e-15
ENSG00000272009	RP1-313I6.12	antisense	-0.634133	1.15445e-06	2.96945e-06
ENSG00000258122	RP11-61A14.1	antisense	-0.631615	2.32812e-12	9.47126e-12
ENSG00000005206	SPPL2B	processed_transcript	-0.626962	2.26881e-23	1.78906e-22
ENSG00000230153	AF003626.1	lincRNA	-0.624291	2.2246e-11	8.46196e-11
ENSG00000231636	AGBL5-AS1	antisense	-0.622976	3.32042e-08	9.83445e-08
ENSG00000228791	THRB-AS1	processed_transcript	-0.622655	6.9786e-14	3.13103e-13
ENSG00000232729	AC083884.8	processed_transcript	-0.622469	1.47901e-12	6.09345e-12
ENSG00000224015	AC063976.3	lincRNA	-0.620695	2.29959e-08	6.9009e-08
ENSG00000264548	RP13-516M14.2	antisense	-0.616892	3.27213e-18	1.9182e-17
ENSG00000234207	AC096570.2	lincRNA	-0.616507	1.06257e-18	6.40801e-18
ENSG00000223863	AC008074.4	lincRNA	-0.616069	7.17917e-15	3.43686e-14
ENSG00000254777	AC022182.1	lincRNA	-0.611784	9.49563e-11	3.44536e-10
ENSG00000242568	RP11-875H7.1	lincRNA	-0.61103	2.66317e-17	1.47829e-16
ENSG00000245750	RP11-279F6.1	lincRNA	-0.607283	6.66228e-06	1.58929e-05
ENSG00000224260	RP1-272L16.1	lincRNA	-0.607047	7.08633e-11	2.59605e-10
ENSG00000231373	RP11-466A17.1	antisense	-0.60657	4.47667e-20	2.92602e-19
ENSG00000272688	RP13-270P17.3	lincRNA	-0.605515	2.0037e-14	9.31384e-14
ENSG00000249381	LINC00500	lincRNA	-0.605422	1.77862e-05	4.05313e-05
ENSG00000224318	CHL1-AS2	processed_transcript	-0.602326	7.28315e-05	0.00015476
ENSG00000203808	BVES-AS1	antisense	-0.601145	1.89507e-06	4.77124e-06
ENSG00000232419	TTTY19	lincRNA	-0.598786	0.000927907	0.00171952
ENSG00000213373	LINC00671	lincRNA	-0.598535	8.25047e-07	2.14834e-06
ENSG00000226197	RP11-536O18.1	lincRNA	-0.595799	7.6581e-11	2.79707e-10
ENSG00000267686	RP11-795H16.3	lincRNA	-0.59322	1.52538e-06	3.87717e-06
ENSG00000205056	RP11-693J15.5	lincRNA	-0.593073	2.79002e-08	8.31754e-08
ENSG00000260464	RP4-561L24.3	lincRNA	-0.592944	9.78074e-09	3.02883e-08
ENSG00000250427	CTD-3179P9.2	lincRNA	-0.592681	1.22595e-14	5.77851e-14
ENSG00000246877	DNM1P35	antisense	-0.592062	7.86725e-15	3.75571e-14
ENSG00000215560	TTTY5	lincRNA	-0.590863	0.00511594	0.00853778
ENSG00000224977	RP11-160H22.3	lincRNA	-0.590061	3.74408e-05	8.21848e-05
ENSG00000263033	RP11-396B14.2	lincRNA	-0.589815	5.25047e-10	1.79987e-09
ENSG00000176075	LINC00302	lincRNA	-0.589401	9.46509e-19	5.71868e-18
ENSG00000238195	CTA-503F6.2	lincRNA	-0.589023	8.57975e-08	2.44983e-07
ENSG00000226497	RP11-406O16.1	lincRNA	-0.588715	0.000400142	0.000778913
ENSG00000224961	RP1-278O22.1	lincRNA	-0.588143	0.000371093	0.000725405
ENSG00000271976	RP11-884K10.7	antisense	-0.587684	4.26491e-15	2.07081e-14
ENSG00000224424	PRKAR2A-AS1	antisense	-0.587281	4.00348e-05	8.75898e-05
ENSG00000179859	AC025335.1	antisense	0.587224	1.10277e-19	7.06407e-19
ENSG00000237380	HOXD-AS2	antisense	0.587395	1.40769e-13	6.19046e-13
ENSG00000204666	CTD-2126E3.1	sense_overlapping	0.588495	9.83421e-12	3.82963e-11
ENSG00000224020	MIR181A2HG	antisense	0.589728	1.80136e-13	7.86606e-13
ENSG00000250252	RP11-342A1.1	lincRNA	0.589792	5.03519e-06	1.21606e-05
ENSG00000250988	RP11-752G15.6	antisense	0.590067	9.92256e-08	2.81663e-07
ENSG00000259776	RP11-544D21.2	lincRNA	0.591252	2.56536e-07	7.00296e-07
ENSG00000232316	RP1-124C6.1	lincRNA	0.59181	1.87341e-07	5.18384e-07
ENSG00000189419	SPATA41	lincRNA	0.593936	3.65146e-13	1.56332e-12
ENSG00000257890	RP11-114F10.2	lincRNA	0.59452	4.35178e-08	1.27561e-07
ENSG00000228799	AC113607.2	lincRNA	0.594679	2.98212e-15	1.46204e-14
ENSG00000236720	RP11-63B19.1	lincRNA	0.594866	1.70367e-06	4.30908e-06
ENSG00000228573	RP11-279N8.1	lincRNA	0.595136	1.13549e-07	3.20514e-07
ENSG00000250754	RP11-386B13.3	lincRNA	0.595284	2.10653e-17	1.17541e-16
ENSG00000248125	CTB-73N10.1	lincRNA	0.595288	1.59514e-07	4.44082e-07
ENSG00000233907	RP4-617C6.1	lincRNA	0.595758	9.98054e-13	4.1569e-12
ENSG00000237002	SNORA40	lincRNA	0.597308	1.85982e-09	6.09976e-09
ENSG00000237737	DCTN1-AS1	antisense	0.597316	6.84581e-13	2.87808e-12
ENSG00000258842	RP11-355I22.5	lincRNA	0.599259	0.000839827	0.00156578
ENSG00000230440	RP13-329D4.3	lincRNA	0.600768	4.73448e-11	1.75913e-10
ENSG00000231040	AC103881.1	lincRNA	0.60128	3.61168e-07	9.73339e-07
ENSG00000231811	RP3-527G5.1	lincRNA	0.601304	2.52931e-22	1.88544e-21
ENSG00000243944	RP11-167H9.4	antisense	0.601867	7.50747e-15	3.58826e-14
ENSG00000251127	RP11-280G9.1	lincRNA	0.602167	5.59653e-12	2.21718e-11
ENSG00000263843	RP11-649A18.12	antisense	0.602242	5.43989e-15	2.62387e-14
ENSG00000255945	RP11-351O2.1	lincRNA	0.602485	7.15835e-08	2.05842e-07
ENSG00000182366	FAM87A	lincRNA	0.603728	2.59898e-20	1.7236e-19
ENSG00000237036	ZEB1-AS1	processed_transcript	0.60385	8.4989e-07	2.21038e-06
ENSG00000188070	C11orf95	lincRNA	0.604116	1.1638e-09	3.87937e-09
ENSG00000267452	RP11-1018N14.5	lincRNA	0.604515	2.89655e-12	1.17026e-11
ENSG00000215424	MCM3AP-AS1	antisense	0.604685	2.31433e-21	1.63028e-20
ENSG00000237614	AC073257.2	lincRNA	0.606953	7.72275e-09	2.41061e-08
ENSG00000230647	AC022816.2	lincRNA	0.607294	4.12009e-13	1.75785e-12
ENSG00000229005	RP5-881L22.4	antisense	0.607849	1.96878e-08	5.94178e-08
ENSG00000233452	STXBP5-AS1	antisense	0.608559	0.000209493	0.000421732
ENSG00000255693	RP11-766N7.3	lincRNA	0.611013	5.21717e-07	1.38521e-06
ENSG00000223784	RP11-554I8.2	lincRNA	0.612933	6.44089e-10	2.19325e-09
ENSG00000182648	LINC01006	processed_transcript	0.613931	4.77912e-26	4.32829e-25
ENSG00000269535	CTD-2525I3.6	antisense	0.613999	4.8244e-11	1.79142e-10
ENSG00000234492	RPL34-AS1	lincRNA	0.614375	2.27867e-20	1.51623e-19
ENSG00000224405	LINC00572	antisense	0.614608	1.96437e-14	9.13636e-14
ENSG00000223665	CTB-111F10.1	lincRNA	0.615796	1.83884e-10	6.52191e-10
ENSG00000249500	RP11-340B18.1	lincRNA	0.619505	2.75974e-05	6.15276e-05
ENSG00000269821	KCNQ1OT1	antisense	0.620089	6.99703e-11	2.56399e-10
ENSG00000230404	RP5-855F14.2	lincRNA	0.620105	1.22017e-08	3.74694e-08
ENSG00000251138	RP11-81H3.2	lincRNA	0.620516	1.50673e-11	5.79912e-11
ENSG00000225007	AC000067.1	lincRNA	0.62173	2.22006e-13	9.63974e-13
ENSG00000248329	RP11-366M4.3	processed_transcript	0.622358	1.14037e-09	3.80518e-09
ENSG00000236950	RP5-1051D14.1	lincRNA	0.624884	2.98109e-07	8.09307e-07
ENSG00000185904	LINC00839	lincRNA	0.625073	1.66114e-14	7.76486e-14
ENSG00000236069	RP5-1011O1.3	lincRNA	0.625138	6.03658e-26	5.43824e-25
ENSG00000228265	RP5-1125A11.1	lincRNA	0.626817	1.47374e-08	4.49532e-08
ENSG00000245685	AF146191.4	lincRNA	0.627531	4.66726e-12	1.85994e-11
ENSG00000227660	RP11-162J8.2	antisense	0.627572	3.32593e-07	8.99175e-07
ENSG00000203875	SNHG5	processed_transcript	0.628061	2.27784e-11	8.65987e-11
ENSG00000229647	AC007879.7	lincRNA	0.629174	4.13903e-16	2.13526e-15
ENSG00000227540	RP11-152N13.5	antisense	0.629995	9.76054e-14	4.33839e-13
ENSG00000235523	RP11-63P12.7	lincRNA	0.630445	2.07253e-05	4.68589e-05
ENSG00000229118	AC068491.2	lincRNA	0.630963	2.93353e-16	1.52779e-15
ENSG00000251381	LINC00958	lincRNA	0.631207	9.80636e-06	2.2969e-05
ENSG00000254812	RP11-661A12.12	antisense	0.632088	3.58655e-14	1.64208e-13
ENSG00000234763	RP11-203H2.2	lincRNA	0.63267	3.23945e-16	1.68307e-15
ENSG00000250223	EMCN-IT3	sense_intronic	0.632677	4.00553e-27	3.81902e-26
ENSG00000228251	AC012442.6	lincRNA	0.633387	1.29855e-21	9.29181e-21
ENSG00000266088	RP5-1028K7.2	lincRNA	0.633876	9.15666e-09	2.8432e-08
ENSG00000232353	RP11-655G22.1	lincRNA	0.634755	1.32255e-06	3.38191e-06
ENSG00000251410	AC007106.1	lincRNA	0.636148	1.9763e-13	8.60953e-13
ENSG00000250938	RP11-679C8.2	antisense	0.636596	7.68534e-12	3.01666e-11
ENSG00000230699	RP11-54O7.1	lincRNA	0.636725	2.68306e-13	1.15876e-12
ENSG00000260880	HCCAT5	lincRNA	0.636893	0.000522311	0.00100091
ENSG00000231210	AC006159.3	lincRNA	0.637784	7.08907e-08	2.0394e-07
ENSG00000267387	CTD-2240E14.4	antisense	0.639234	3.97802e-17	2.18477e-16
ENSG00000229557	LINC00379	lincRNA	0.63929	4.08006e-15	1.98334e-14
ENSG00000250284	CTB-1I21.1	lincRNA	0.64415	9.48866e-06	2.22518e-05
ENSG00000237751	AC007040.5	lincRNA	0.644321	3.87124e-08	1.13895e-07
ENSG00000233242	RP11-220I1.2	antisense	0.644362	3.52475e-05	7.76046e-05
ENSG00000248890	HHIP-AS1	antisense	0.645178	3.91778e-06	9.57005e-06
ENSG00000231265	TRERNA1	lincRNA	0.646027	1.36885e-13	6.02629e-13
ENSG00000259555	RP11-335K5.2	antisense	0.646678	2.04367e-10	7.2262e-10
ENSG00000238129	RP3-410C9.2	lincRNA	0.647	3.09912e-05	6.87003e-05
ENSG00000226722	LINC00424	processed_transcript	0.647866	1.36164e-22	1.02851e-21
ENSG00000247240	UBL7-AS1	antisense	0.648472	3.98939e-12	1.59683e-11
ENSG00000237947	RP11-570K4.1	lincRNA	0.648836	1.93221e-08	5.83708e-08
ENSG00000247137	RP11-727A23.5	processed_transcript	0.648851	5.58347e-09	1.76213e-08
ENSG00000273297	RP11-38M8.1	lincRNA	0.649203	1.98924e-14	9.24843e-14
ENSG00000256343	RP11-662M24.1	lincRNA	0.649624	1.31808e-17	7.447e-17
ENSG00000234616	JRK	processed_transcript	0.651397	3.65607e-19	2.26183e-18
ENSG00000254083	RP11-452N4.1	lincRNA	0.652669	1.36034e-12	5.61744e-12
ENSG00000226627	SHANK2-AS1	antisense	0.653414	5.66605e-08	1.64456e-07
ENSG00000224164	RP3-369A17.4	lincRNA	0.654478	1.46321e-12	6.02936e-12
ENSG00000225127	LINC00237	lincRNA	0.655066	3.37663e-10	1.17525e-09
ENSG00000225233	RP11-554K11.2	lincRNA	0.656433	2.42714e-06	6.0498e-06
ENSG00000230939	RP11-314C16.1	lincRNA	0.656583	1.95039e-10	6.90455e-10
ENSG00000259178	CTD-2184D3.3	lincRNA	0.657867	8.15925e-08	2.33461e-07
ENSG00000240207	RP11-379F4.4	antisense	0.65893	3.82998e-10	1.328e-09
ENSG00000257845	RP11-626P14.1	lincRNA	0.659025	7.83658e-12	3.07383e-11
ENSG00000255345	CTD-2337I7.1	lincRNA	0.661541	1.21406e-13	5.35935e-13
ENSG00000225684	FAM225B	lincRNA	0.662174	2.42836e-27	2.34053e-26
ENSG00000256714	RP11-73M14.1	lincRNA	0.662352	1.91898e-12	7.85274e-12
ENSG00000226822	RP11-356N1.2	lincRNA	0.665197	1.85628e-12	7.60313e-12
ENSG00000232294	RP4-715N11.2	lincRNA	0.666302	1.94994e-09	6.3845e-09
ENSG00000269086	CTC-523E23.5	lincRNA	0.669092	1.86263e-15	9.24776e-15
ENSG00000261672	RP11-475B2.1	lincRNA	0.669113	1.24388e-10	4.47469e-10
ENSG00000245614	DDX11-AS1	antisense	0.669163	4.27601e-26	3.88148e-25
ENSG00000247092	SNHG10	antisense	0.669229	3.18826e-13	1.37099e-12
ENSG00000234717	TMEM212-AS1	lincRNA	0.671335	5.60754e-14	2.534e-13
ENSG00000258117	RP11-1022B3.1	lincRNA	0.671713	2.17605e-11	8.28388e-11
ENSG00000196756	SNHG17	processed_transcript	0.673	1.64698e-13	7.20996e-13
ENSG00000243885	RP11-278L15.2	lincRNA	0.675437	2.52714e-16	1.32075e-15
ENSG00000271811	RP1-79C4.4	lincRNA	0.675827	5.71658e-20	3.71305e-19
ENSG00000204110	RP1-153P14.8	lincRNA	0.676909	1.54153e-19	9.78011e-19
ENSG00000228016	RAPGEF4-AS1	antisense	0.677947	1.43118e-17	8.06943e-17
ENSG00000255322	RP11-22P4.1	lincRNA	0.680415	1.67595e-14	7.83253e-14
ENSG00000243479	MNX1-AS1	antisense	0.681188	1.62766e-10	5.79964e-10
ENSG00000235398	LINC00623	lincRNA	0.681521	8.76227e-25	7.43791e-24
ENSG00000227188	RP5-1104E15.6	antisense	0.682092	2.82911e-17	1.56748e-16
ENSG00000240498	CDKN2B-AS1	antisense	0.682242	5.33687e-11	1.97424e-10
ENSG00000242125	SNHG3	sense_intronic	0.682732	2.95636e-21	2.07093e-20
ENSG00000260805	RP11-61J19.4	lincRNA	0.682761	4.92158e-11	1.82618e-10
ENSG00000223930	RP11-33A14.1	lincRNA	0.682842	1.55569e-13	6.82034e-13
ENSG00000232458	AC005029.1	lincRNA	0.685546	6.16266e-09	1.93801e-08
ENSG00000235726	AC010148.1	processed_transcript	0.688696	1.98885e-08	5.99933e-08
ENSG00000273321	RP11-621L6.3	lincRNA	0.689643	6.43297e-17	3.48756e-16
ENSG00000259685	CTD-2315E11.1	lincRNA	0.691728	4.09347e-12	1.6373e-11
ENSG00000232053	AC009784.3	lincRNA	0.692008	7.9834e-11	2.91098e-10
ENSG00000227708	AC079150.3	lincRNA	0.694942	1.08283e-08	3.33946e-08
ENSG00000234608	MAPKAPK5-AS1	lincRNA	0.696017	4.14395e-14	1.88979e-13
ENSG00000273249	LL09NC01-251B2.3	antisense	0.696203	3.8992e-26	3.54348e-25
ENSG00000225470	JPX	lincRNA	0.696895	6.73552e-14	3.02595e-13
ENSG00000254267	KB-1458E12.1	lincRNA	0.697328	3.55121e-11	1.33129e-10
ENSG00000267014	CTD-2081K17.2	lincRNA	0.699541	8.26455e-14	3.69363e-13
ENSG00000183822	CTA-833B7.2	antisense	0.699701	1.74672e-12	7.1679e-12
ENSG00000235202	RP11-39H13.1	lincRNA	0.701022	3.46071e-19	2.14597e-18
ENSG00000223960	AC009948.5	antisense	0.70335	3.40279e-10	1.18395e-09
ENSG00000231143	RP3-463P15.1	lincRNA	0.703631	2.28908e-15	1.13094e-14
ENSG00000248690	HAS2-AS1	antisense	0.703729	1.94772e-08	5.88171e-08
ENSG00000267732	RP11-456O19.3	lincRNA	0.704509	1.17418e-15	5.90752e-15
ENSG00000231505	AC108868.5	lincRNA	0.708118	3.76803e-12	1.51042e-11
ENSG00000242808	SOX2-OT	sense_overlapping	0.708361	2.75575e-05	6.1444e-05
ENSG00000197176	RP11-76E12.1	lincRNA	0.712255	7.68522e-16	3.91085e-15
ENSG00000256894	RP11-283G6.3	antisense	0.712657	1.75468e-14	8.18768e-14
ENSG00000248360	LINC00504	lincRNA	0.713238	1.83231e-06	4.61926e-06
ENSG00000269729	AC006262.4	lincRNA	0.713535	9.0086e-12	3.5187e-11
ENSG00000225231	AC091814.2	lincRNA	0.713887	1.25288e-09	4.16448e-09
ENSG00000203386	AC009499.1	lincRNA	0.720737	4.47971e-21	3.10642e-20
ENSG00000226921	LINC00454	lincRNA	0.723997	1.93568e-15	9.60183e-15
ENSG00000225762	RP11-511I2.2	antisense	0.724328	2.13034e-15	1.05397e-14
ENSG00000250417	CTD-2194D22.2	lincRNA	0.725586	5.22803e-13	2.21406e-12
ENSG00000225675	RP4-784A16.5	lincRNA	0.72771	1.09666e-13	4.85666e-13
ENSG00000272994	RP11-332H14.2	lincRNA	0.728034	3.74158e-16	1.93636e-15
ENSG00000234171	AC108488.3	antisense	0.730743	5.79493e-12	2.29311e-11
ENSG00000248783	RP11-308B16.2	lincRNA	0.73123	4.1603e-05	9.08597e-05
ENSG00000230410	XXbac-B33L19.6	lincRNA	0.731567	1.60325e-06	4.06629e-06
ENSG00000239462	CTD-2021J15.1	antisense	0.732152	6.176e-11	2.27384e-10
ENSG00000272068	RP11-284F21.9	lincRNA	0.732649	7.48161e-06	1.77574e-05
ENSG00000231648	RP11-372M18.2	lincRNA	0.734866	2.09765e-24	1.74704e-23
ENSG00000235972	RP11-472G23.10	lincRNA	0.735219	1.92062e-10	6.80284e-10
ENSG00000250060	RP11-332J15.2	lincRNA	0.736845	5.58254e-13	2.36043e-12
ENSG00000226087	AC106869.2	lincRNA	0.737625	7.45497e-35	1.05947e-33
ENSG00000269640	CTD-2521M24.9	lincRNA	0.738743	4.93871e-14	2.24095e-13
ENSG00000264523	RP11-158I9.7	antisense	0.739555	1.17143e-18	7.05201e-18
ENSG00000239674	RP1-127L4.7	lincRNA	0.741292	1.11253e-09	3.71556e-09
ENSG00000258279	LINC00592	lincRNA	0.741685	1.3504e-09	4.47823e-09
ENSG00000232886	AF212831.2	lincRNA	0.74251	9.68027e-14	4.30325e-13
ENSG00000237187	NR2F1-AS1	processed_transcript	0.746606	6.98077e-23	5.35654e-22
ENSG00000235545	RP11-230B22.1	antisense	0.747219	2.04147e-08	6.15365e-08
ENSG00000250685	RP11-486L19.2	antisense	0.74871	2.02495e-10	7.16176e-10
ENSG00000231039	RP11-445P17.3	lincRNA	0.750597	1.3353e-16	7.09464e-16
ENSG00000178457	LINC00314	lincRNA	0.750663	1.86339e-12	7.62876e-12
ENSG00000224950	RP5-1086K13.1	lincRNA	0.754287	7.72763e-13	3.23968e-12
ENSG00000249803	RP11-114H21.2	lincRNA	0.754434	3.05377e-09	9.84334e-09
ENSG00000242578	RP11-469J4.3	lincRNA	0.756056	7.49145e-21	5.14061e-20
ENSG00000256546	AC156455.1	processed_transcript	0.759386	4.98587e-09	1.58022e-08
ENSG00000241912	RP11-292E2.2	lincRNA	0.760676	1.27123e-12	5.25919e-12
ENSG00000226383	AC093375.1	lincRNA	0.765431	1.34703e-09	4.46748e-09
ENSG00000205634	LINC00898	lincRNA	0.767653	4.41621e-17	2.41689e-16
ENSG00000257048	RP11-476M19.2	lincRNA	0.768041	1.39034e-14	6.53186e-14
ENSG00000249859	PVT1	processed_transcript	0.769263	1.02473e-11	3.98644e-11
ENSG00000255269	RP11-702F3.4	lincRNA	0.770668	3.21189e-17	1.77311e-16
ENSG00000231533	RP1-232L24.3	lincRNA	0.773041	1.32143e-12	5.46183e-12
ENSG00000226433	AP000290.7	antisense	0.773771	7.24408e-05	0.00015398
ENSG00000253661	ZFHX4-AS1	antisense	0.774563	3.09038e-09	9.95644e-09
ENSG00000261716	RP11-196G18.22	sense_overlapping	0.777747	1.18716e-28	1.22735e-27
ENSG00000237950	RP11-7O11.3	antisense	0.780738	6.66522e-17	3.60719e-16
ENSG00000227088	AC084149.2	lincRNA	0.783089	1.00519e-10	3.64111e-10
ENSG00000250048	LINC00603	lincRNA	0.783869	4.63012e-08	1.3541e-07
ENSG00000245482	RP11-847H18.2	antisense	0.784002	8.02817e-17	4.32291e-16
ENSG00000249740	CTD-2127H9.1	lincRNA	0.785237	7.90927e-12	3.10132e-11
ENSG00000224817	RP11-190J1.3	lincRNA	0.786077	4.12095e-09	1.31582e-08
ENSG00000250234	CTD-2024P10.1	antisense	0.786499	1.11286e-19	7.12678e-19
ENSG00000249519	RP11-777N19.1	lincRNA	0.787193	2.16832e-12	8.83925e-12
ENSG00000257612	RP11-384J4.1	lincRNA	0.790622	1.11145e-05	2.58874e-05
ENSG00000237548	TTLL11-IT1	processed_transcript	0.791348	4.33662e-09	1.38259e-08
ENSG00000248964	RP11-94H18.1	lincRNA	0.794439	2.17883e-46	5.28709e-45
ENSG00000235407	RP11-470L19.2	lincRNA	0.79619	2.14702e-28	2.18655e-27
ENSG00000260806	RP11-872J21.3	antisense	0.79825	2.02755e-12	8.28049e-12
ENSG00000225302	RP11-539I5.1	antisense	0.800432	1.9621e-12	8.02279e-12
ENSG00000234471	AC147651.1	lincRNA	0.802146	1.29591e-08	3.97083e-08
ENSG00000229722	RP11-557H15.5	lincRNA	0.805548	5.55395e-05	0.000119611
ENSG00000226419	RP11-31F15.1	antisense	0.80682	4.26989e-15	2.07295e-14
ENSG00000224049	RP11-30O15.1	lincRNA	0.807999	8.45341e-28	8.35006e-27
ENSG00000179600	GPHB5	processed_transcript	0.80861	4.23383e-21	2.93962e-20
ENSG00000253716	RP13-582O9.5	antisense	0.809407	1.10635e-11	4.29576e-11
ENSG00000236412	RP11-132N15.2	lincRNA	0.814219	1.25782e-06	3.22446e-06
ENSG00000235166	RP5-1010E17.1	lincRNA	0.815942	1.78079e-12	7.30398e-12
ENSG00000254980	RP11-794P6.6	antisense	0.816601	1.09964e-13	4.86868e-13
ENSG00000230402	RP11-84O12.4	lincRNA	0.817799	8.6351e-20	5.56127e-19
ENSG00000254389	RHPN1-AS1	antisense	0.819886	1.9073e-19	1.20325e-18
ENSG00000250999	RP11-1379J22.5	antisense	0.82172	3.59891e-16	1.86482e-15
ENSG00000225680	AL163953.2	lincRNA	0.822713	3.60329e-08	1.06335e-07
ENSG00000233621	RP11-422J8.1	antisense	0.826011	2.21123e-14	1.02439e-13
ENSG00000227958	RP11-399H11.3	lincRNA	0.827291	5.29471e-14	2.39656e-13
ENSG00000223745	RP4-717I23.3	processed_transcript	0.827574	2.05919e-24	1.71561e-23
ENSG00000241369	CT64	lincRNA	0.829535	9.23112e-13	3.85082e-12
ENSG00000172965	MIR4435-1HG	lincRNA	0.830301	2.83836e-08	8.45707e-08
ENSG00000233791	RP11-134P9.1	lincRNA	0.832178	2.52473e-13	1.09216e-12
ENSG00000263412	RP5-890E16.2	processed_transcript	0.832414	1.40349e-27	1.36895e-26
ENSG00000240895	RP11-119D18.1	lincRNA	0.835201	8.99665e-16	4.55811e-15
ENSG00000238120	CTA-941F9.9	antisense	0.835948	8.74796e-12	3.42025e-11
ENSG00000259590	RP11-20G13.3	lincRNA	0.836455	1.10351e-09	3.68666e-09
ENSG00000230561	CTC-228N24.1	lincRNA	0.836938	2.81748e-15	1.3835e-14
ENSG00000254682	RP11-660L16.2	antisense	0.838075	1.50777e-21	1.07428e-20
ENSG00000253161	RP11-150O12.1	lincRNA	0.838185	7.91173e-27	7.43246e-26
ENSG00000250337	LINC01021	lincRNA	0.840393	2.2327e-05	5.03212e-05
ENSG00000248693	CTD-2023M8.1	lincRNA	0.840875	5.27517e-10	1.80817e-09
ENSG00000240868	C1QTNF9-AS1	antisense	0.841979	2.5599e-24	2.11994e-23
ENSG00000270170	NCBP2-AS2	lincRNA	0.842789	4.00289e-18	2.33436e-17
ENSG00000227932	RP13-16H11.2	lincRNA	0.843022	1.08004e-08	3.33172e-08
ENSG00000273032	DGCR9	lincRNA	0.844083	1.84426e-21	1.30842e-20
ENSG00000206337	HCP5	sense_overlapping	0.844139	5.49973e-19	3.36576e-18
ENSG00000272269	RP11-500C11.3	antisense	0.847789	8.19468e-16	4.163e-15
ENSG00000226476	RP11-776H12.1	lincRNA	0.84835	2.32611e-36	3.52183e-35
ENSG00000236671	PRKG1-AS1	antisense	0.850573	6.50983e-18	3.74478e-17
ENSG00000261039	RP11-417E7.2	lincRNA	0.852221	1.87349e-19	1.18244e-18
ENSG00000249642	RP11-565A3.1	lincRNA	0.85389	2.51856e-20	1.67089e-19
ENSG00000204623	ZNRD1-AS1	antisense	0.854631	3.08981e-38	5.10575e-37
ENSG00000232286	RP11-80K6.2	lincRNA	0.854669	2.29038e-13	9.93484e-13
ENSG00000227214	HCG15	antisense	0.856125	8.47156e-14	3.78285e-13
ENSG00000260167	RP11-146F11.5	antisense	0.85733	9.85157e-54	3.35817e-52
ENSG00000230676	RP11-65J3.3	lincRNA	0.857714	7.81357e-08	2.24053e-07
ENSG00000257924	RP11-493L12.5	lincRNA	0.858018	2.13792e-14	9.91581e-14
ENSG00000236666	POTEH-AS1	antisense	0.859849	4.26116e-06	1.03734e-05
ENSG00000231227	RP11-85O21.4	sense_overlapping	0.860792	3.88967e-27	3.71202e-26
ENSG00000230033	RP5-1121A15.3	lincRNA	0.861789	4.73289e-14	2.15015e-13
ENSG00000257253	RP11-70F11.7	lincRNA	0.862878	3.83021e-21	2.6661e-20
ENSG00000229989	MIR181A1HG	lincRNA	0.863228	6.3447e-16	3.24159e-15
ENSG00000232301	RP11-132A1.3	antisense	0.863538	2.61598e-20	1.73455e-19
ENSG00000256955	RP11-417L19.2	lincRNA	0.865168	1.25035e-17	7.07492e-17
ENSG00000225964	AC017076.5	antisense	0.868304	1.21744e-19	7.77768e-19
ENSG00000239661	RP11-78O22.1	lincRNA	0.870209	1.57664e-23	1.25486e-22
ENSG00000235806	RP4-646N3.1	lincRNA	0.872881	1.04077e-21	7.49778e-21
ENSG00000203585	RP11-542B15.1	lincRNA	0.875099	6.82958e-15	3.27322e-14
ENSG00000181798	LINC00471	processed_transcript	0.875293	3.83841e-17	2.1102e-16
ENSG00000248927	CTD-2334D19.1	lincRNA	0.877662	1.96893e-20	1.31527e-19
ENSG00000248131	CT49	lincRNA	0.879427	8.09937e-13	3.39115e-12
ENSG00000198468	FLVCR1-AS1	lincRNA	0.880067	1.02665e-11	3.99367e-11
ENSG00000255856	RP11-87C12.5	lincRNA	0.881112	1.17592e-25	1.04283e-24
ENSG00000237188	RP11-337C18.8	antisense	0.883208	2.15104e-09	7.02176e-09
ENSG00000261634	RP11-352D13.6	processed_transcript	0.883655	7.64726e-32	9.29093e-31
ENSG00000235052	RP1-150O5.3	lincRNA	0.884737	3.64088e-12	1.46133e-11
ENSG00000251602	RP11-521B24.3	antisense	0.886035	4.423e-19	2.72194e-18
ENSG00000260038	RP11-407G23.4	sense_intronic	0.890839	1.05448e-39	1.87258e-38
ENSG00000267327	CTD-2008L17.1	lincRNA	0.89108	3.17719e-14	1.45961e-13
ENSG00000226756	AC007365.3	lincRNA	0.892078	8.78668e-28	8.67088e-27
ENSG00000228730	RP11-95L3.2	lincRNA	0.894834	3.49834e-07	9.43826e-07
ENSG00000255571	LINC00925	lincRNA	0.895736	1.07148e-19	6.86793e-19
ENSG00000250590	RP11-565A3.2	lincRNA	0.898268	4.35467e-06	1.05888e-05
ENSG00000229425	AJ006998.2	lincRNA	0.898481	1.12843e-14	5.3294e-14
ENSG00000253314	LINC00293	lincRNA	0.898911	1.09653e-23	8.79579e-23
ENSG00000250193	RP11-419L4.1	lincRNA	0.904368	1.35052e-30	1.53844e-29
ENSG00000233085	XXyac-YX65C7_A.3	lincRNA	0.906483	7.25353e-14	3.25092e-13
ENSG00000259807	RP11-426C22.4	lincRNA	0.906876	4.18172e-24	3.42499e-23
ENSG00000249463	RP11-1E22.1	lincRNA	0.907726	9.0964e-21	6.21037e-20
ENSG00000241679	RP11-80H8.4	lincRNA	0.910733	5.75012e-18	3.31735e-17
ENSG00000226453	RP11-379B8.1	lincRNA	0.911474	3.98317e-12	1.59443e-11
ENSG00000231217	RP11-1M18.1	lincRNA	0.911679	1.52816e-17	8.60268e-17
ENSG00000234147	RP3-460G2.2	lincRNA	0.912129	3.17927e-06	7.82993e-06
ENSG00000259423	RP11-265N7.2	lincRNA	0.914857	4.32594e-24	3.53907e-23
ENSG00000229618	AC011288.2	lincRNA	0.918547	6.98257e-09	2.18777e-08
ENSG00000256001	RP11-575F12.2	lincRNA	0.919338	1.05625e-26	9.86844e-26
ENSG00000226334	RP11-217B7.2	antisense	0.922995	3.53173e-11	1.32433e-10
ENSG00000224308	RP1-13P20.6	antisense	0.923442	1.79264e-12	7.34962e-12
ENSG00000236204	AC092594.1	lincRNA	0.924024	7.48091e-23	5.73109e-22
ENSG00000255717	SNHG1	processed_transcript	0.928355	2.14653e-36	3.25752e-35
ENSG00000254519	CTD-2210P24.1	lincRNA	0.929661	1.58766e-22	1.19356e-21
ENSG00000272374	RP3-329A5.8	lincRNA	0.929914	7.55016e-10	2.55675e-09
ENSG00000242622	RP11-18H7.1	lincRNA	0.932478	2.5702e-18	1.5154e-17
ENSG00000251574	RP11-6N13.1	lincRNA	0.938298	1.22597e-15	6.159e-15
ENSG00000267034	RP11-384O8.1	lincRNA	0.93954	1.58204e-19	1.00336e-18
ENSG00000205885	C1RL-AS1	antisense	0.940874	1.60918e-26	1.4927e-25
ENSG00000253339	RP11-434I12.3	lincRNA	0.941436	4.86952e-16	2.50237e-15
ENSG00000233928	RP11-305F18.1	lincRNA	0.943908	7.23774e-08	2.0805e-07
ENSG00000225210	AL589743.1	lincRNA	0.944075	3.12646e-38	5.16512e-37
ENSG00000251249	RP11-73G16.1	processed_transcript	0.948757	3.0872e-19	1.92035e-18
ENSG00000256540	RP11-598F7.6	lincRNA	0.949285	2.79467e-25	2.4299e-24
ENSG00000227477	STK4-AS1	lincRNA	0.949355	1.32665e-20	8.95913e-20
ENSG00000203650	RP4-562J12.2	lincRNA	0.95099	2.018e-34	2.80227e-33
ENSG00000224897	RP11-3B12.1	antisense	0.9581	4.74638e-29	5.00538e-28
ENSG00000229404	LINC00858	lincRNA	0.958128	5.39306e-12	2.13918e-11
ENSG00000248370	RP11-366H4.1	lincRNA	0.958541	7.5105e-11	2.74568e-10
ENSG00000250929	KB-1639H6.4	antisense	0.959382	2.60034e-13	1.12385e-12
ENSG00000225960	RP11-360A18.1	lincRNA	0.959791	1.28818e-31	1.54486e-30
ENSG00000249550	RP11-438N16.1	lincRNA	0.962752	7.27511e-25	6.202e-24
ENSG00000231892	AC073316.2	lincRNA	0.969661	4.37243e-31	5.11431e-30
ENSG00000235888	AF064858.8	lincRNA	0.970712	1.20442e-17	6.82369e-17
ENSG00000255224	CTD-3065J16.9	antisense	0.971187	7.83758e-23	5.99856e-22
ENSG00000224034	RP11-445P17.8	lincRNA	0.9719	5.44504e-11	2.01196e-10
ENSG00000251455	RP11-164P12.3	antisense	0.973397	4.87495e-19	2.99056e-18
ENSG00000272905	RP11-265E18.1	lincRNA	0.973646	2.21071e-24	1.83906e-23
ENSG00000225173	XXbac-BPG308K3.5	lincRNA	0.973852	1.81141e-12	7.42528e-12
ENSG00000260423	RP13-735L24.1	lincRNA	0.974266	1.09225e-13	4.83806e-13
ENSG00000233081	RP11-440G5.2	lincRNA	0.97749	8.62442e-28	8.51428e-27
ENSG00000225790	RP11-2L8.1	lincRNA	0.98579	1.48528e-15	7.41751e-15
ENSG00000234593	RP4-704D23.1	lincRNA	0.98636	9.19572e-15	4.37067e-14
ENSG00000234264	RP4-694A7.4	antisense	0.992139	2.32881e-19	1.4604e-18
ENSG00000236481	AC002331.1	lincRNA	0.993006	1.46851e-23	1.1714e-22
ENSG00000223949	RP11-24J23.2	antisense	0.993104	1.77369e-21	1.25998e-20
ENSG00000222041	LINC00152	lincRNA	0.997587	1.51375e-28	1.55489e-27
ENSG00000235899	RP11-345L23.1	antisense	0.997768	4.17e-09	1.33113e-08
ENSG00000226965	AC003088.1	lincRNA	1.00322	3.76072e-12	1.50758e-11
ENSG00000243089	RP11-779P15.2	lincRNA	1.00351	1.05289e-36	1.62051e-35
ENSG00000226995	LINC00658	lincRNA	1.00362	8.67973e-37	1.34167e-35
ENSG00000231770	TMEM44-AS1	antisense	1.00399	1.42609e-14	6.69633e-14
ENSG00000224853	LINC00393	lincRNA	1.00582	6.50518e-09	2.04168e-08
ENSG00000246089	RP11-115C21.2	antisense	1.00621	1.731e-13	7.56852e-13
ENSG00000254080	RP11-730G20.1	antisense	1.00761	2.54572e-28	2.5812e-27
ENSG00000240476	LINC00973	lincRNA	1.00944	5.54063e-17	3.0159e-16
ENSG00000215190	LINC00680	processed_transcript	1.01231	5.26388e-55	1.9043e-53
ENSG00000250081	CTD-2116N20.1	lincRNA	1.01506	2.42145e-18	1.43088e-17
ENSG00000225044	RP11-204C23.1	lincRNA	1.01697	7.94384e-36	1.17636e-34
ENSG00000236389	RP1-287H17.1	lincRNA	1.01744	4.48018e-13	1.90592e-12
ENSG00000248490	CTD-3007L5.1	lincRNA	1.02523	9.69268e-25	8.20822e-24
ENSG00000234753	RP11-328M4.2	antisense	1.02629	1.32371e-15	6.6328e-15
ENSG00000230817	RP4-601K24.1	lincRNA	1.02671	4.4409e-30	4.92941e-29
ENSG00000153363	LINC00467	processed_transcript	1.02685	6.96226e-20	4.50377e-19
ENSG00000227482	RP11-18B16.2	lincRNA	1.02913	2.03562e-34	2.82618e-33
ENSG00000265992	ESRG	sense_intronic	1.03454	0.00019761	0.000398943
ENSG00000236849	RP11-151D14.1	lincRNA	1.03545	2.62286e-27	2.5246e-26
ENSG00000226674	TEX41	lincRNA	1.03609	4.32038e-11	1.60986e-10
ENSG00000236449	AC018890.6	antisense	1.03645	3.6941e-10	1.28213e-09
ENSG00000205562	RP11-497E19.1	lincRNA	1.04085	2.936e-09	9.47909e-09
ENSG00000249981	RP11-136K7.1	lincRNA	1.04244	2.10072e-12	8.57198e-12
ENSG00000237713	AC006000.5	lincRNA	1.05092	1.06711e-08	3.2943e-08
ENSG00000249171	RP11-767N15.1	lincRNA	1.07385	4.8606e-14	2.20663e-13
ENSG00000241220	RP11-292E2.1	lincRNA	1.07519	1.30079e-23	1.03959e-22
ENSG00000251629	RP11-774D14.1	lincRNA	1.0809	7.95576e-09	2.48107e-08
ENSG00000229243	AC098973.1	lincRNA	1.085	2.5354e-31	2.99643e-30
ENSG00000224397	RP11-290F20.3	lincRNA	1.08637	2.997e-31	3.52974e-30
ENSG00000232006	AC005537.2	processed_transcript	1.08844	1.94781e-13	8.48849e-13
ENSG00000256084	RP11-134N1.2	lincRNA	1.09039	2.02483e-14	9.41145e-14
ENSG00000230492	RP4-753D10.5	antisense	1.09111	4.17164e-46	9.98403e-45
ENSG00000257894	RP1-78O14.1	lincRNA	1.09484	5.26263e-22	3.8547e-21
ENSG00000259062	ACTN1-AS1	antisense	1.09587	4.54196e-22	3.33777e-21
ENSG00000260926	RP11-380D11.2	lincRNA	1.10547	1.69925e-26	1.57298e-25
ENSG00000226194	RP1-137D17.1	lincRNA	1.10877	2.64913e-11	1.00172e-10
ENSG00000254123	RP11-99H20.1	lincRNA	1.10997	6.10851e-34	8.27695e-33
ENSG00000266977	CTC-459F4.5	lincRNA	1.11759	1.46894e-19	9.33777e-19
ENSG00000236173	RP1-182D15.2	lincRNA	1.12212	8.19088e-31	9.4418e-30
ENSG00000259485	CTD-2147F2.1	lincRNA	1.12529	8.58085e-20	5.52733e-19
ENSG00000197085	NPSR1-AS1	processed_transcript	1.12553	9.97103e-29	1.03354e-27
ENSG00000225329	RP11-325F22.5	lincRNA	1.12783	6.03993e-13	2.54765e-12
ENSG00000246740	CTD-2382E5.1	antisense	1.13146	2.09059e-12	8.53162e-12
ENSG00000235126	AC128709.3	lincRNA	1.13279	7.36375e-26	6.59733e-25
ENSG00000205559	CHKB-AS1	antisense	1.13583	2.5869e-26	2.37259e-25
ENSG00000228618	AC012462.3	lincRNA	1.14796	7.35644e-12	2.89168e-11
ENSG00000263724	DLGAP1-AS3	antisense	1.15024	6.88598e-19	4.18977e-18
ENSG00000250041	CTD-2003C8.2	lincRNA	1.155	5.97286e-21	4.1175e-20
ENSG00000258700	LINC00871	lincRNA	1.15623	1.99233e-16	1.04797e-15
ENSG00000215196	AC091878.1	antisense	1.16005	3.62826e-51	1.09037e-49
ENSG00000223872	AC006372.5	lincRNA	1.1602	1.54609e-13	6.77907e-13
ENSG00000237152	DLEU7-AS1	antisense	1.16135	4.06012e-32	5.0093e-31
ENSG00000237605	RP11-343H5.6	antisense	1.16786	1.6753e-29	1.81182e-28
ENSG00000240350	AC017002.1	lincRNA	1.17369	1.28163e-30	1.46136e-29
ENSG00000249116	CTD-2194D22.3	antisense	1.19132	6.77317e-13	2.84871e-12
ENSG00000244321	RP11-450H5.1	lincRNA	1.19821	3.03769e-19	1.8907e-18
ENSG00000267413	RP11-636O21.1	lincRNA	1.2031	7.2081e-14	3.23177e-13
ENSG00000247134	RP11-11N9.4	lincRNA	1.2038	9.11668e-12	3.55916e-11
ENSG00000219926	RP11-394A14.2	lincRNA	1.20496	3.70152e-14	1.69277e-13
ENSG00000246859	STARD4-AS1	antisense	1.21776	6.41265e-10	2.18415e-09
ENSG00000229961	RP11-71G12.1	lincRNA	1.22884	2.92673e-11	1.10325e-10
ENSG00000227496	RP11-145A3.1	antisense	1.23268	3.24775e-25	2.81393e-24
ENSG00000237735	AP000473.6	lincRNA	1.26507	5.91654e-17	3.2166e-16
ENSG00000246095	AC006445.8	lincRNA	1.26576	4.36533e-21	3.02916e-20
ENSG00000231421	AC006050.2	processed_transcript	1.27941	1.52054e-23	1.21169e-22
ENSG00000257906	RP1-90J4.1	lincRNA	1.28168	1.55646e-37	2.48755e-36
ENSG00000230803	AC097532.2	lincRNA	1.28573	5.09985e-10	1.74966e-09
ENSG00000228295	LINC00392	lincRNA	1.29117	9.20912e-15	4.37624e-14
ENSG00000235884	LINC00941	lincRNA	1.2982	2.00421e-15	9.93143e-15
ENSG00000163364	AC017048.3	lincRNA	1.30265	7.43235e-17	4.01265e-16
ENSG00000227016	RP11-262K1.1	lincRNA	1.30612	3.46764e-22	2.56354e-21
ENSG00000228109	MFI2-AS1	antisense	1.31475	3.42797e-21	2.39263e-20
ENSG00000232164	AC092669.3	lincRNA	1.32037	3.21347e-58	1.36599e-56
ENSG00000229876	RP11-199O14.1	lincRNA	1.32757	3.58992e-24	2.95075e-23
ENSG00000225826	LINC00626	lincRNA	1.32829	3.40604e-21	2.37778e-20
ENSG00000181211	HECW1-IT1	sense_intronic	1.33743	1.01696e-27	1.00056e-26
ENSG00000130600	H19	processed_transcript	1.34634	8.62475e-19	5.22153e-18
ENSG00000267057	RP11-456O19.2	lincRNA	1.35729	8.30252e-17	4.46628e-16
ENSG00000243961	RP5-839B4.8	lincRNA	1.36088	2.07825e-30	2.34172e-29
ENSG00000261241	RP11-883G14.1	lincRNA	1.3633	1.62342e-23	1.29123e-22
ENSG00000257114	RP11-25I15.3	lincRNA	1.36572	5.11004e-28	5.09183e-27
ENSG00000271308	AP003900.6	lincRNA	1.37509	1.35653e-18	8.12803e-18
ENSG00000234162	AC009505.4	lincRNA	1.37754	2.84927e-49	7.84168e-48
ENSG00000251363	RP11-129M6.1	lincRNA	1.37991	4.5762e-15	2.21819e-14
ENSG00000213468	RP11-453F18__B.1	lincRNA	1.3895	1.94973e-33	2.56939e-32
ENSG00000232021	LEF1-AS1	processed_transcript	1.41026	4.89058e-36	7.29045e-35
ENSG00000215808	RP11-371I1.2	lincRNA	1.4128	7.33956e-12	2.88552e-11
ENSG00000250735	RP11-567N4.3	lincRNA	1.42507	7.96519e-19	4.83203e-18
ENSG00000251376	CTD-2313F11.2	lincRNA	1.43583	8.27724e-49	2.2317e-47
ENSG00000230323	LINC00159	lincRNA	1.43817	9.86466e-54	3.36103e-52
ENSG00000233844	KCNQ5-IT1	sense_intronic	1.44024	1.43884e-21	1.0267e-20
ENSG00000224535	RP11-61J19.2	lincRNA	1.44025	4.4336e-39	7.64758e-38
ENSG00000234362	AC104654.2	lincRNA	1.4482	1.35885e-24	1.14236e-23
ENSG00000251383	RP11-542G1.3	lincRNA	1.45015	6.99601e-09	2.19169e-08
ENSG00000251679	RP11-669M16.2	lincRNA	1.4603	2.43948e-63	1.33815e-61
ENSG00000224842	RP11-123K19.1	antisense	1.46889	1.93078e-43	4.08914e-42
ENSG00000224899	RP11-3B12.5	lincRNA	1.49303	5.3017e-23	4.09713e-22
ENSG00000229967	RP11-366F6.2	antisense	1.49311	1.69674e-26	1.57087e-25
ENSG00000233079	RP11-90C4.3	lincRNA	1.49967	2.42705e-50	7.02824e-49
ENSG00000230526	RP11-472G21.2	lincRNA	1.51015	1.69069e-29	1.82819e-28
ENSG00000226856	AC093901.1	lincRNA	1.53567	2.8634e-40	5.22493e-39
ENSG00000225877	AC004603.4	lincRNA	1.54139	2.58528e-28	2.61983e-27
ENSG00000235584	AC008268.1	lincRNA	1.5472	4.23474e-18	2.46575e-17
ENSG00000249413	RP11-25H12.1	lincRNA	1.55219	3.29067e-38	5.43139e-37
ENSG00000236700	LINC01010	lincRNA	1.55692	1.52943e-17	8.60917e-17
ENSG00000257682	RP11-314D7.3	lincRNA	1.5737	3.58777e-43	7.51835e-42
ENSG00000099869	IGF2-AS	antisense	1.57544	4.96983e-22	3.64396e-21
ENSG00000248323	LUCAT1	lincRNA	1.58795	1.13786e-26	1.06113e-25
ENSG00000236200	KDM4A-AS1	antisense	1.58855	1.37542e-45	3.21548e-44
ENSG00000227964	RP5-1112F19.2	lincRNA	1.59047	5.69302e-43	1.18124e-41
ENSG00000270547	RP11-536O18.2	lincRNA	1.59223	2.12569e-16	1.11624e-15
ENSG00000253898	RP11-51M18.1	lincRNA	1.5935	4.19401e-18	2.44303e-17
ENSG00000237424	FOXD2-AS1	antisense	1.62287	1.717e-61	8.50588e-60
ENSG00000244306	CTD-2314B22.3	lincRNA	1.62489	5.13012e-41	9.70494e-40
ENSG00000224843	LINC00240	lincRNA	1.656	2.17811e-52	6.90819e-51
ENSG00000249102	CTD-2066L21.1	lincRNA	1.66836	5.05483e-27	4.79328e-26
ENSG00000259107	LINC00911	lincRNA	1.67695	1.39435e-16	7.40123e-16
ENSG00000231290	APCDD1L-AS1	processed_transcript	1.69342	6.36167e-19	3.87966e-18
ENSG00000236627	RP11-252P19.1	lincRNA	1.71621	8.48727e-51	2.51055e-49
ENSG00000233098	RP11-344E13.3	antisense	1.72497	1.03188e-11	4.01336e-11
ENSG00000227925	RP11-191N8.2	lincRNA	1.73583	2.55475e-43	5.37458e-42
ENSG00000229312	RP11-470P21.2	antisense	1.75584	2.24235e-20	1.49273e-19
ENSG00000273004	GS1-279B7.2	lincRNA	1.80338	1.50225e-21	1.07044e-20
ENSG00000226598	AC017060.1	lincRNA	1.81741	9.25235e-21	6.31382e-20
ENSG00000258791	LINC00520	processed_transcript	1.81806	3.69129e-18	2.15792e-17
ENSG00000224271	RP11-191L9.4	lincRNA	1.82517	9.38528e-72	7.99805e-70
ENSG00000259445	RP11-276M12.1	lincRNA	1.82813	1.39924e-38	2.34848e-37
ENSG00000237457	RP11-547I7.2	lincRNA	1.83109	5.42303e-50	1.54847e-48
ENSG00000231764	DLX6-AS1	antisense	1.83242	7.97634e-50	2.2604e-48
ENSG00000251185	RP11-542G1.1	lincRNA	1.86005	2.7283e-30	3.05638e-29
ENSG00000246876	RP11-519M16.1	lincRNA	1.89842	1.14757e-25	1.01832e-24
ENSG00000238291	RP11-94M14.3	lincRNA	1.90577	1.62641e-84	2.83272e-82
ENSG00000203721	LINC00862	lincRNA	1.92773	8.24334e-56	3.1288e-54
ENSG00000248112	RP11-78C3.1	lincRNA	1.96834	1.85437e-30	2.09804e-29
ENSG00000250682	LINC00491	lincRNA	1.97287	1.45769e-55	5.46893e-54
ENSG00000256417	RP11-1038A11.3	lincRNA	1.97574	4.85842e-41	9.20311e-40
ENSG00000238062	AC105344.2	lincRNA	1.99242	1.66996e-64	9.75857e-63
ENSG00000253658	RP11-600K15.1	lincRNA	2.02554	7.72558e-29	8.05224e-28
ENSG00000228952	RP11-567G11.1	lincRNA	2.06062	3.1838e-55	1.17177e-53
ENSG00000231131	RP11-346D6.6	lincRNA	2.08292	2.17777e-34	3.01827e-33
ENSG00000229970	AC007128.1	antisense	2.10957	1.12766e-47	2.9008e-46
ENSG00000233532	LINC00460	lincRNA	2.22563	2.26844e-29	2.436e-28
ENSG00000261780	CTD-2354A18.1	processed_transcript	2.28868	5.45706e-16	2.79807e-15
ENSG00000267013	CTD-2171N6.1	lincRNA	2.32743	3.99392e-40	7.23983e-39
ENSG00000251281	CTD-2066L21.2	lincRNA	2.32837	2.00969e-32	2.51398e-31
ENSG00000189229	AC069277.2	lincRNA	2.3733	3.27964e-35	4.7409e-34
ENSG00000225548	AC098973.2	lincRNA	2.38932	1.35469e-51	4.1442e-50
ENSG00000237978	RP11-385J1.2	antisense	2.44184	8.6452e-63	4.59093e-61
ENSG00000234352	hsa-mir-490	antisense	2.44461	9.44864e-26	8.41677e-25
ENSG00000249378	LINC01060	lincRNA	2.46637	1.12622e-45	2.64759e-44
ENSG00000206195	AP000525.9	processed_transcript	2.51783	1.4482e-70	1.17139e-68
ENSG00000258548	LINC00645	lincRNA	2.55767	5.18811e-46	1.23548e-44
ENSG00000267284	RP11-397A16.1	lincRNA	2.60059	1.10296e-88	2.51448e-86
ENSG00000223749	MIR503HG	lincRNA	2.60725	1.13947e-59	5.14625e-58
ENSG00000248740	RP11-328K4.1	lincRNA	2.68784	1.26019e-61	6.29073e-60
ENSG00000232023	AC009410.1	lincRNA	2.70743	1.03815e-31	1.25088e-30
ENSG00000257636	RP11-1103G16.1	antisense	2.70883	1.93355e-61	9.52587e-60
ENSG00000259692	RP11-499F3.2	lincRNA	2.71475	4.24988e-77	4.76839e-75
ENSG00000240086	RP11-657O9.1	processed_transcript	2.72227	3.51561e-48	9.23528e-47
ENSG00000240893	RP11-572C15.5	lincRNA	2.80189	6.20992e-56	2.36957e-54
ENSG00000230316	FEZF1-AS1	antisense	2.92641	4.66651e-39	8.03578e-38
ENSG00000223485	RP11-417E7.1	lincRNA	3.0531	1.37589e-67	9.47035e-66
ENSG00000236212	AC009262.2	lincRNA	3.05819	2.00176e-71	1.67791e-69
ENSG00000233854	POU6F2-AS2	antisense	3.10962	4.05311e-59	1.79319e-57
ENSG00000236347	RP11-346D19.1	lincRNA	3.2084	3.71256e-49	1.01551e-47
ENSG00000228742	RP5-884M6.1	lincRNA	3.22166	1.71238e-45	3.97862e-44
ENSG00000225087	RP4-660H19.1	lincRNA	3.27093	2.44893e-41	4.69105e-40
ENSG00000271127	LL22NC03-N64E9.1	sense_intronic	3.28261	2.78262e-91	7.6612e-89
ENSG00000253706	RP11-758M4.4	antisense	3.50896	1.33287e-79	1.72535e-77
ENSG00000250920	RP11-297P16.4	lincRNA	3.53938	8.11385e-31	9.35753e-30
ENSG00000249395	CASC9	lincRNA	4.64891	1.86979e-78	2.24953e-76

## Sheet: 3. GSE45670 _lncRNA
gene_id	gene_name	gene_type	log2fc	pvalue	padj
ENSG00000225986	UBXN10-AS1	antisense	-3.43943	1.34e-10	3.43e-08
ENSG00000233237	LINC00472	lincRNA	-3.27431	1.51e-06	4.14e-05
ENSG00000267454	ZNF582-AS1	lincRNA	-2.97524	6.39e-08	3.58e-06
ENSG00000241684	ADAMTS9-AS2	antisense	-2.84053	1.38e-08	1.17e-06
ENSG00000237125	HAND2-AS1	antisense	-2.74028	0.000239	0.00224
ENSG00000227028	SLC8A1-AS1	antisense	-2.58341	0.00122	0.00819
ENSG00000258498	DIO3OS	lincRNA	-2.55217	1.08e-05	0.000193
ENSG00000227199	ST7-AS1	antisense	-2.50859	1.28e-05	0.000219
ENSG00000234456	MAGI2-AS3	processed_transcript	-2.44129	4.12e-09	4.73e-07
ENSG00000231768	LINC01354	lincRNA	-2.36144	8.78e-05	0.00101
ENSG00000269186	LINC01082	lincRNA	-2.33453	2.09e-06	5.31e-05
ENSG00000265148	TSPOAP1-AS1	antisense	-2.29446	6.25e-05	0.000767
ENSG00000247809	NR2F2-AS1	antisense	-2.24921	2.78e-05	0.000406
ENSG00000261184	LOC101928618	sense_overlapping	-2.22002	4.65e-05	0.000612
ENSG00000255399	TBX5-AS1	antisense	-2.21949	1.67e-09	2.36e-07
ENSG00000166770	ZNF667-AS1	lincRNA	-2.19693	4.88e-06	0.000103
ENSG00000246430	LINC00968	lincRNA	-2.00206	0.000284	0.00258
ENSG00000180769	WDFY3-AS2	processed_transcript	-1.9806	3.72e-09	4.39e-07
ENSG00000224243	LINC00403	lincRNA	-1.87435	0.0107	0.0449
ENSG00000224718	LOC101928751	lincRNA	-1.84485	0.00037	0.00319
ENSG00000250742	LOC400043	lincRNA	-1.79016	8.52e-07	2.63e-05
ENSG00000178457	LINC00314	lincRNA	-1.76626	0.00735	0.0336
ENSG00000226237	GAS1RR	lincRNA	-1.72479	0.000476	0.00389
ENSG00000267414	LOC101927943	lincRNA	-1.67183	0.00024	0.00225
ENSG00000233527	ZNF529-AS1	antisense	-1.6504	0.00607	0.0289
ENSG00000245105	A2M-AS1	antisense	-1.5867	1.95e-06	5.05e-05
ENSG00000262061	LOC100506388	processed_transcript	-1.5841	0.00917	0.0398
ENSG00000249343	LINC01333	lincRNA	-1.58232	0.00011	0.00121
ENSG00000180139	ACTA2-AS1	antisense	-1.55104	3.97e-06	8.78e-05
ENSG00000235652	LOC100507557	antisense	-1.52947	5.32e-07	1.82e-05
ENSG00000263874	LINC00672	lincRNA	-1.52578	2.48e-05	0.000372
ENSG00000268388	FENDRR	lincRNA	-1.52268	3.48e-08	2.27e-06
ENSG00000254226	CTB-12O2.1	lincRNA	-1.51675	0.00577	0.0278
ENSG00000167912	LOC100505501	antisense	-1.48139	0.00833	0.0369
ENSG00000229619	MBNL1-AS1	antisense	-1.40669	0.000208	0.00201
ENSG00000234323	LINC01505	lincRNA	-1.40306	0.00673	0.0314
ENSG00000215386	MIR99AHG	lincRNA	-1.38236	0.000868	0.00626
ENSG00000229214	LINC00242	lincRNA	-1.37505	0.009	0.0392
ENSG00000262879	LOC101927060	processed_transcript	-1.34032	0.000819	0.00597
ENSG00000235875	ARHGEF7-AS2	antisense	-1.3071	0.00908	0.0395
ENSG00000229891	LINC01315	lincRNA	-1.30498	0.00056	0.00442
ENSG00000235437	LINC01278	processed_transcript	-1.23082	0.000811	0.00592
ENSG00000246985	SOCS2-AS1	processed_transcript	-1.22155	0.00207	0.0125
ENSG00000260583	LINC00515	antisense	-1.20573	0.000782	0.00576
ENSG00000232079	LOC284825	processed_transcript	-1.2029	0.00303	0.0169
ENSG00000241769	LINC00893	antisense	-1.20173	0.00143	0.00926
ENSG00000229236	TTTY10	lincRNA	-1.1969	0.00387	0.0205
ENSG00000235257	ITGA9-AS1	processed_transcript	-1.19442	0.000154	0.00157
ENSG00000226706	LOC101928525	antisense	-1.18248	0.0068	0.0316
ENSG00000259134	LINC00924	lincRNA	-1.17962	0.00253	0.0146
ENSG00000254109	RBPMS-AS1	antisense	-1.12192	0.0101	0.043
ENSG00000268655	LOC101059948	lincRNA	-1.11649	0.00388	0.0205
ENSG00000231312	LOC728730	antisense	-1.02238	5.21e-06	0.000109
ENSG00000259330	INAFM2	antisense	-1.01965	3.17e-05	0.000449
ENSG00000235770	LINC00607	lincRNA	-1.01179	0.00952	0.041
ENSG00000175611	LINC00476	processed_transcript	-0.994639	0.00486	0.0243
ENSG00000259446	LOC101928134	antisense	-0.984905	0.0093	0.0402
ENSG00000267322	SNHG22	antisense	-0.984206	0.000755	0.00559
ENSG00000203739	LOC101928673	antisense	-0.964176	0.00798	0.0358
ENSG00000267322	SCARNA17	antisense	-0.961221	0.00107	0.00734
ENSG00000228839	PIK3IP1-AS1	antisense	-0.955141	0.00445	0.0227
ENSG00000237489	LINC00959	lincRNA	-0.95016	0.000644	0.00494
ENSG00000248275	TRIM52-AS1	antisense	-0.925516	0.00529	0.026
ENSG00000231889	TRAF3IP2-AS1	antisense	-0.87855	6.68e-05	0.000808
ENSG00000260735	LOC100505915	antisense	-0.844858	0.000533	0.00426
ENSG00000230417	LINC00595	lincRNA	-0.809887	0.0098	0.042
ENSG00000179523	EIF3J-AS1	lincRNA	-0.790076	2.02e-06	5.18e-05
ENSG00000228223	HCG11	lincRNA	-0.789683	0.00191	0.0117
ENSG00000272143	FGF14-AS2	lincRNA	-0.770728	0.00815	0.0363
ENSG00000214548	MEG3	lincRNA	-0.76437	0.00622	0.0295
ENSG00000224660	SH3BP5-AS1	antisense	-0.721126	0.000942	0.00667
ENSG00000272523	LINC01023	lincRNA	-0.681425	0.0058	0.0279
ENSG00000229196	LOC100128325	antisense	-0.674462	0.00685	0.0318
ENSG00000267709	LOC101928844	antisense	-0.615122	0.00544	0.0265
ENSG00000214293	APTR	lincRNA	-0.607971	0.00982	0.042
ENSG00000251136	LOC101929709	lincRNA	0.594953	0.000206	0.002
ENSG00000270170	NCBP2-AS2	lincRNA	0.612466	0.00295	0.0165
ENSG00000225855	RUSC1-AS1	antisense	0.621404	0.000133	0.00141
ENSG00000204706	MAMDC2-AS1	antisense	0.666147	0.00381	0.0202
ENSG00000226419	SLC16A1-AS1	antisense	0.694538	0.000537	0.00428
ENSG00000228109	MFI2-AS1	antisense	0.699316	0.00915	0.0397
ENSG00000229727	LOC100506274	processed_transcript	0.727504	0.0119	0.0488
ENSG00000204282	TNRC6C-AS1	processed_transcript	0.72855	0.000156	0.00159
ENSG00000231023	LINC00326	lincRNA	0.776824	0.000807	0.0059
ENSG00000260101	LOC101927402	lincRNA	0.784305	0.00302	0.0168
ENSG00000247137	LOC100506282	processed_transcript	0.796755	0.00274	0.0156
ENSG00000225783	MIAT	lincRNA	0.815013	0.0111	0.0462
ENSG00000246089	LOC100287015	antisense	0.829387	5.39e-05	0.000687
ENSG00000146666	LINC00525	antisense	0.843012	0.00619	0.0294
ENSG00000260231	JHDM1D-AS1	antisense	0.84323	3.42e-05	0.000478
ENSG00000257084	LOC105369635	lincRNA	0.853686	0.00306	0.017
ENSG00000177738	LOC648987	sense_overlapping	0.868475	0.000986	0.0069
ENSG00000255507	LOC100506113	antisense	0.911414	0.0057	0.0276
ENSG00000236064	LOC101928335	antisense	0.921411	0.00772	0.0349
ENSG00000231439	WASIR2	antisense	0.927652	0.00409	0.0213
ENSG00000233694	LOC339807	lincRNA	0.976796	0.00545	0.0265
ENSG00000248008	NRAV	antisense	0.979975	0.00239	0.014
ENSG00000265000	LOC101927877	lincRNA	1.00573	0.00323	0.0177
ENSG00000231638	LOC100506895	antisense	1.02302	0.00509	0.0252
ENSG00000254334	LOC101929172	lincRNA	1.03874	0.00728	0.0333
ENSG00000233922	LOC105372840	lincRNA	1.04295	0.0104	0.0439
ENSG00000255100	LOC101928837	antisense	1.09197	0.000649	0.00497
ENSG00000231453	LINC01305	lincRNA	1.09983	0.00268	0.0153
ENSG00000225062	CATIP-AS1	processed_transcript	1.10592	0.000547	0.00435
ENSG00000223823	LINC01342	lincRNA	1.11339	0.00981	0.042
ENSG00000226674	TEX41	lincRNA	1.11777	0.00604	0.0288
ENSG00000248555	LINC01339	processed_transcript	1.13949	0.0054	0.0264
ENSG00000171671	SHANK2-AS3	antisense	1.14314	0.0114	0.0471
ENSG00000233610	LINC00462	lincRNA	1.15286	0.0117	0.0479
ENSG00000215458	AATBC	antisense	1.15593	0.00021	0.00203
ENSG00000255559	ZNF252P-AS1	antisense	1.17337	0.000168	0.0017
ENSG00000232586	KIAA1614-AS1	antisense	1.19728	2.97e-05	0.000427
ENSG00000231871	IPO9-AS1	antisense	1.21027	0.000221	0.00211
ENSG00000258279	LINC00592	lincRNA	1.21359	0.0064	0.0302
ENSG00000242258	LINC00996	lincRNA	1.21913	0.00375	0.0199
ENSG00000167459	LINC00905	processed_transcript	1.22969	0.00493	0.0246
ENSG00000233621	LINC01137	antisense	1.24269	5.93e-06	0.00012
ENSG00000254319	LOC101927815	lincRNA	1.24368	0.00826	0.0367
ENSG00000259837	LOC388456	lincRNA	1.25514	0.00763	0.0346
ENSG00000223478	LOC100506100	antisense	1.27205	6.18e-08	3.5e-06
ENSG00000204584	FLJ45513	antisense	1.27485	4.74e-06	0.000101
ENSG00000253741	LOC100288181	antisense	1.28864	0.00381	0.0202
ENSG00000230021	LOC101928626	lincRNA	1.30132	0.012	0.0489
ENSG00000256628	ZBTB11-AS1	antisense	1.36817	0.00749	0.0341
ENSG00000257167	TMPO-AS1	antisense	1.36837	0.00116	0.00787
ENSG00000260442	ATP2A1-AS1	antisense	1.40632	0.000632	0.00487
ENSG00000244184	LOC101559451	antisense	1.43436	0.000215	0.00206
ENSG00000260589	STAM-AS1	antisense	1.45827	0.00292	0.0164
ENSG00000272620	AFAP1-AS1	antisense	1.46273	0.00884	0.0387
ENSG00000226328	NUP50-AS1	lincRNA	1.4807	9.89e-06	0.00018
ENSG00000228624	LOC101927768	antisense	1.49957	0.00128	0.00849
ENSG00000225255	LINC01297	lincRNA	1.52258	0.0063	0.0298
ENSG00000236548	RNF217-AS1	antisense	1.52624	0.00261	0.015
ENSG00000188660	LINC00319	lincRNA	1.55975	0.000135	0.00143
ENSG00000236719	OVAAL	lincRNA	1.61215	4.88e-05	0.000636
ENSG00000206337	HCP5	sense_overlapping	1.62448	1.47e-05	0.000246
ENSG00000263499	LOC101927539	antisense	1.66193	0.000196	0.00192
ENSG00000245648	LOC101928100	antisense	1.66465	6.74e-07	2.2e-05
ENSG00000251321	PCAT4	lincRNA	1.66845	0.000582	0.00455
ENSG00000171889	MIR31HG	sense_overlapping	1.67242	0.000311	0.00277
ENSG00000237594	LOC150051	antisense	1.7063	0.000765	0.00565
ENSG00000261335	LOC105274304	antisense	1.71675	0.000465	0.00382
ENSG00000236795	LOC101928700	antisense	1.72161	4.25e-06	9.28e-05
ENSG00000245857	GS1-24F4.2	lincRNA	1.73947	0.004	0.021
ENSG00000233834	LOC100506098	processed_transcript	1.7397	0.00681	0.0316
ENSG00000224843	LINC00240	lincRNA	1.74066	2.03e-05	0.000318
ENSG00000228630	HOTAIR	antisense	1.76111	0.00521	0.0256
ENSG00000260902	LOC152274	lincRNA	1.82661	7.03e-05	0.00084
ENSG00000230937	MIR205HG	lincRNA	1.86368	0.000274	0.00251
ENSG00000215808	LINC01139	lincRNA	1.93835	0.00503	0.025
ENSG00000236700	LINC01010	lincRNA	1.96115	8.42e-05	0.000973
ENSG00000231131	LINC01468	lincRNA	1.97697	0.00111	0.0076
ENSG00000226856	LOC100506797	lincRNA	1.99065	5.63e-07	1.91e-05
ENSG00000258791	LINC00520	processed_transcript	2.05547	1.35e-07	6.29e-06
ENSG00000235123	DSCAM-AS1	antisense	2.0763	0.000534	0.00426
ENSG00000234753	FOXP4-AS1	antisense	2.07901	9.02e-05	0.00103
ENSG00000254560	BBOX1-AS1	antisense	2.23885	4.45e-06	9.61e-05
ENSG00000267123	LOC101928710	lincRNA	2.26938	0.000296	0.00267
ENSG00000250682	LINC00491	lincRNA	2.32252	1.17e-08	1.03e-06
ENSG00000233901	LINC01503	lincRNA	2.50461	6.83e-08	3.78e-06
ENSG00000224308	LINC01527	antisense	2.68718	3.01e-06	7.05e-05
ENSG00000224020	MIR181A2HG	antisense	2.81385	0.000178	0.00177
ENSG00000231971	LOC101928231	lincRNA	3.6794	5.24e-09	5.64e-07
ENSG00000244306	DUXAP10	lincRNA	4.04329	3.37e-08	2.21e-06

## Sheet: 4. GSE130078 _lncRNA
gene_id	gene_name	gene_type	log2fc	pvalue	padj
ENSG00000223914	AC079630.2	lincRNA	-6.72166	1.03599e-21	1.28023e-19
ENSG00000241479	RP11-641D5.2	antisense	-6.37403	1.04536e-22	1.59484e-20
ENSG00000228789	HCG22	lincRNA	-5.96758	9.42571e-18	5.47562e-16
ENSG00000227028	SLC8A1-AS1	antisense	-5.69928	5.57031e-23	8.93182e-21
ENSG00000260402	RP11-56L13.1	lincRNA	-5.67591	3.3285e-13	8.46344e-12
ENSG00000203688	RP11-351J23.1	lincRNA	-5.52723	4.00797e-17	2.06835e-15
ENSG00000267709	AC024592.9	antisense	-5.27816	6.5295e-14	1.88959e-12
ENSG00000244040	IL12A-AS1	antisense	-5.14324	1.15595e-18	7.79595e-17
ENSG00000230825	AC005532.5	processed_transcript	-5.10956	2.25874e-19	1.74529e-17
ENSG00000198491	RP11-208N14.4	antisense	-4.98272	4.28811e-14	1.28349e-12
ENSG00000235097	LINC00330	lincRNA	-4.97624	5.71193e-22	7.63892e-20
ENSG00000234756	RP11-120C12.3	lincRNA	-4.96836	1.01422e-19	8.34423e-18
ENSG00000237560	AC004562.1	lincRNA	-4.93527	3.96997e-11	6.76985e-10
ENSG00000233850	AC103563.8	antisense	-4.76946	3.21085e-17	1.69313e-15
ENSG00000231335	AC107072.2	sense_intronic	-4.76464	1.06426e-29	5.66906e-27
ENSG00000272274	LINC00551	lincRNA	-4.57463	1.21809e-13	3.37286e-12
ENSG00000231412	CTC-490G23.2	lincRNA	-4.5423	3.88256e-14	1.17554e-12
ENSG00000250958	LINC00492	lincRNA	-4.47245	4.53351e-10	6.27938e-09
ENSG00000262921	RP11-141J13.3	lincRNA	-4.44741	6.51336e-12	1.29068e-10
ENSG00000272549	RP11-351J23.2	lincRNA	-4.4095	2.80617e-14	8.73191e-13
ENSG00000223392	CLDN10-AS1	antisense	-4.12584	1.82607e-12	4.07019e-11
ENSG00000261600	RP11-575H3.1	lincRNA	-4.12367	2.07909e-08	2.10296e-07
ENSG00000265787	CYP4F35P	lincRNA	-4.09936	6.71437e-15	2.3317e-13
ENSG00000250493	RP11-640N11.2	antisense	-4.02619	2.76836e-05	0.000150396
ENSG00000245466	CTD-2540L5.6	lincRNA	-4.02552	3.68815e-15	1.34001e-13
ENSG00000228126	LINC00568	lincRNA	-3.95494	1.56075e-17	8.69704e-16
ENSG00000249743	RP11-60A8.1	lincRNA	-3.94217	5.2663e-10	7.18356e-09
ENSG00000261632	RP11-390D11.1	antisense	-3.91478	3.46814e-08	3.35374e-07
ENSG00000250073	RP11-677M14.3	antisense	-3.898	1.55838e-15	6.09166e-14
ENSG00000260466	RP4-536B24.2	antisense	-3.832	1.08112e-10	1.70913e-09
ENSG00000228100	AC016912.3	lincRNA	-3.83062	1.58094e-09	1.97952e-08
ENSG00000234571	RP5-998N21.4	lincRNA	-3.81546	5.70514e-13	1.39209e-11
ENSG00000230156	LINC00443	lincRNA	-3.81105	9.05703e-12	1.75815e-10
ENSG00000233342	RP11-235G24.3	lincRNA	-3.76701	8.3946e-13	1.97179e-11
ENSG00000246375	RP11-10L7.1	lincRNA	-3.76124	2.17745e-16	9.88916e-15
ENSG00000264222	RP11-757O6.1	lincRNA	-3.63813	4.4427e-11	7.52308e-10
ENSG00000226070	RP11-552E20.4	lincRNA	-3.63177	8.99283e-07	6.71322e-06
ENSG00000258689	RP6-65G23.1	lincRNA	-3.57696	2.33826e-16	1.05736e-14
ENSG00000258690	RP11-81F13.1	antisense	-3.57497	0.00363405	0.0114935
ENSG00000229732	AC019349.5	antisense	-3.451	2.55918e-08	2.54284e-07
ENSG00000258616	RP11-369C8.1	lincRNA	-3.38138	0.000144453	0.000663986
ENSG00000243550	RP11-483E7.1	lincRNA	-3.34474	7.71607e-09	8.45245e-08
ENSG00000253807	RP11-93O7.5	lincRNA	-3.33073	1.02969e-06	7.57338e-06
ENSG00000273132	RP11-350J20.12	antisense	-3.32841	1.69315e-10	2.57532e-09
ENSG00000230790	AC012456.4	antisense	-3.27845	7.17327e-08	6.56116e-07
ENSG00000269745	AC006262.10	antisense	-3.26843	6.31122e-06	3.94332e-05
ENSG00000223458	RP11-332E3.2	sense_intronic	-3.26658	1.46199e-06	1.0426e-05
ENSG00000224238	WARS2-IT1	antisense	-3.18681	4.0291e-07	3.20331e-06
ENSG00000234478	RP11-275I14.4	antisense	-3.1859	8.14078e-09	8.87439e-08
ENSG00000271926	CTD-2376I4.1	lincRNA	-3.18214	1.08391e-07	9.6039e-07
ENSG00000259153	RP6-65G23.3	lincRNA	-3.16093	1.27868e-15	5.0869e-14
ENSG00000258808	RP11-255G12.3	lincRNA	-3.12518	1.41755e-08	1.488e-07
ENSG00000268307	CTD-2619J13.13	lincRNA	-3.11767	1.14863e-11	2.19049e-10
ENSG00000234531	RP11-288G11.3	lincRNA	-3.11299	0.0142242	0.0370125
ENSG00000249082	CTC-276P9.1	lincRNA	-3.10862	1.05282e-10	1.66606e-09
ENSG00000230628	RP4-781K5.6	lincRNA	-3.10679	2.38678e-12	5.19112e-11
ENSG00000229699	RP1-140J1.1	lincRNA	-3.03799	8.85043e-05	0.000428705
ENSG00000263429	LINC00675	lincRNA	-3.03298	1.00901e-06	7.4352e-06
ENSG00000231324	AP000696.2	lincRNA	-3.00195	7.39905e-09	8.11933e-08
ENSG00000226051	ZNF503-AS1	lincRNA	-2.99792	4.16354e-13	1.04431e-11
ENSG00000225745	PLAC4	antisense	-2.98043	6.66631e-06	4.14869e-05
ENSG00000224958	PGM5-AS1	antisense	-2.96891	0.0117661	0.0315731
ENSG00000253105	KB-1448A5.1	lincRNA	-2.95518	0.0119154	0.0318976
ENSG00000254967	RP11-680F20.6	antisense	-2.94209	4.02389e-07	3.20078e-06
ENSG00000261817	RP11-502H18.2	lincRNA	-2.92994	0.00234002	0.00784031
ENSG00000272411	RP11-44B19.1	antisense	-2.92423	3.19646e-06	2.12881e-05
ENSG00000226601	RP11-239E10.3	lincRNA	-2.92123	1.83811e-07	1.5613e-06
ENSG00000233029	RP11-439A17.9	antisense	-2.9049	8.66818e-12	1.68892e-10
ENSG00000233529	HCG21	antisense	-2.87626	6.17801e-07	4.74493e-06
ENSG00000256969	RP11-320N7.2	lincRNA	-2.87542	0.00317265	0.0102109
ENSG00000254988	CTD-2547H18.1	antisense	-2.87403	8.19984e-07	6.16961e-06
ENSG00000255325	RP11-96B2.1	lincRNA	-2.85905	6.36303e-10	8.55701e-09
ENSG00000237689	AC007064.24	lincRNA	-2.84018	1.51329e-08	1.5743e-07
ENSG00000236427	RP11-107M16.2	lincRNA	-2.83981	4.50633e-10	6.25e-09
ENSG00000253949	RP11-790J24.1	lincRNA	-2.83526	0.000144948	0.000665999
ENSG00000261553	RP11-29G8.3	processed_transcript	-2.82862	1.10946e-33	1.08963e-30
ENSG00000261068	RP11-7K24.3	lincRNA	-2.81198	1.6658e-15	6.49539e-14
ENSG00000224532	RP3-470L22.1	lincRNA	-2.79597	2.28016e-06	1.56533e-05
ENSG00000240040	AC096579.13	processed_transcript	-2.78544	3.47015e-20	3.13391e-18
ENSG00000238250	ST6GAL2-IT1	sense_intronic	-2.76578	2.70788e-06	1.82978e-05
ENSG00000255364	RP11-94A24.1	lincRNA	-2.76225	1.80498e-09	2.22983e-08
ENSG00000255120	RP11-770G2.4	antisense	-2.7345	1.36887e-09	1.73262e-08
ENSG00000249307	LINC01088	antisense	-2.72688	6.50368e-10	8.71261e-09
ENSG00000229233	AC011891.5	lincRNA	-2.71193	4.93632e-11	8.2829e-10
ENSG00000263508	RP11-963H4.3	lincRNA	-2.70442	2.73664e-05	0.000148827
ENSG00000248494	LNX1-AS2	sense_intronic	-2.67824	2.98282e-07	2.43238e-06
ENSG00000271046	RP11-138I18.2	lincRNA	-2.66535	0.000169839	0.000766933
ENSG00000258661	RP11-964E11.2	antisense	-2.65791	1.59997e-06	1.13354e-05
ENSG00000224090	AC097468.4	antisense	-2.65753	6.01661e-05	0.000302544
ENSG00000258959	RP11-1017G21.4	antisense	-2.6512	0.0172153	0.043527
ENSG00000250125	RP11-707A18.1	lincRNA	-2.63196	0.0018141	0.00627141
ENSG00000225742	RP11-513G11.4	lincRNA	-2.62936	1.96289e-06	1.3621e-05
ENSG00000176728	TTTY14	lincRNA	-2.59996	7.16698e-08	6.55732e-07
ENSG00000249647	CTC-349C3.2	lincRNA	-2.59912	0.00848842	0.0238617
ENSG00000257329	RP11-290L1.5	lincRNA	-2.59893	8.17636e-05	0.00039914
ENSG00000250604	RP11-597D13.8	antisense	-2.59786	0.000180861	0.00081097
ENSG00000261606	RP11-414J4.2	processed_transcript	-2.59355	1.62788e-05	9.33425e-05
ENSG00000198221	MLLT4-AS1	processed_transcript	-2.5932	3.0692e-15	1.14153e-13
ENSG00000229782	AC118754.4	antisense	-2.56134	3.80995e-06	2.49717e-05
ENSG00000231535	LINC00278	lincRNA	-2.55598	5.90953e-06	3.72119e-05
ENSG00000255050	RP11-661A12.9	antisense	-2.55227	4.84344e-06	3.10897e-05
ENSG00000261268	RP11-308D13.3	lincRNA	-2.54354	6.17971e-10	8.33545e-09
ENSG00000259617	RP11-540O11.6	antisense	-2.52971	0.000182922	0.000819981
ENSG00000253177	RP11-100L22.1	lincRNA	-2.5222	0.00229575	0.00771585
ENSG00000232079	AL035610.1	processed_transcript	-2.51956	0.000134095	0.000622042
ENSG00000242317	RP11-875H7.5	lincRNA	-2.48196	0.000345584	0.00144968
ENSG00000260396	AC012065.7	lincRNA	-2.4811	1.87855e-09	2.31434e-08
ENSG00000255027	RP11-680F20.9	antisense	-2.46891	0.000396149	0.00163495
ENSG00000231863	RP3-428L16.1	antisense	-2.46706	8.43692e-08	7.62598e-07
ENSG00000254863	RP11-831A10.2	lincRNA	-2.46643	0.00168059	0.00586472
ENSG00000255202	RP4-541C22.5	antisense	-2.45263	2.11214e-11	3.80839e-10
ENSG00000249856	CTD-2503O16.4	lincRNA	-2.42345	0.00119186	0.0043199
ENSG00000224568	AC096669.3	lincRNA	-2.41951	0.00055004	0.00218957
ENSG00000213373	LINC00671	lincRNA	-2.40831	0.00852003	0.0239335
ENSG00000224307	RP11-344B5.2	lincRNA	-2.40825	7.89875e-12	1.55054e-10
ENSG00000258410	RP11-173D3.1	lincRNA	-2.39513	0.0199743	0.0492974
ENSG00000260469	RP11-8P11.3	lincRNA	-2.39073	0.00126494	0.00455534
ENSG00000223839	FAM95B1	processed_transcript	-2.38164	2.79615e-05	0.000151722
ENSG00000267924	RP11-255H23.4	lincRNA	-2.34634	0.00287188	0.00938715
ENSG00000246100	LINC00900	lincRNA	-2.34402	1.20946e-14	3.98856e-13
ENSG00000224905	AP001347.6	antisense	-2.34181	1.39046e-11	2.61516e-10
ENSG00000250961	CTD-2023N9.1	antisense	-2.33704	0.00115555	0.00420284
ENSG00000206567	AC022007.5	lincRNA	-2.31431	2.53439e-14	7.94331e-13
ENSG00000237647	ERICH1-AS1	antisense	-2.31396	0.000290418	0.00124028
ENSG00000232328	AC011286.1	lincRNA	-2.29783	3.03316e-05	0.000163257
ENSG00000258604	AL161668.5	lincRNA	-2.27943	8.86093e-05	0.000429093
ENSG00000225833	GS1-594A7.3	antisense	-2.26202	0.0111751	0.0301598
ENSG00000255568	BRWD1-IT2	sense_intronic	-2.25693	0.00580917	0.0171863
ENSG00000227702	LINC00111	lincRNA	-2.25032	1.23773e-08	1.31372e-07
ENSG00000237352	RP11-145M4.3	lincRNA	-2.25032	4.74507e-08	4.47295e-07
ENSG00000258088	RP11-114H23.2	lincRNA	-2.23235	1.37055e-07	1.19384e-06
ENSG00000258413	RP11-665C16.6	lincRNA	-2.22744	0.000184916	0.000828092
ENSG00000226251	RP11-15I11.3	lincRNA	-2.22469	7.35834e-10	9.75961e-09
ENSG00000226007	RP11-211N8.2	lincRNA	-2.22131	2.19229e-09	2.65918e-08
ENSG00000258793	RP11-404P21.3	antisense	-2.21778	0.00184866	0.00637616
ENSG00000223783	AC124944.5	lincRNA	-2.2115	0.00141532	0.00503915
ENSG00000261092	RP11-21B23.2	lincRNA	-2.20696	2.67732e-06	1.81108e-05
ENSG00000258077	RP11-114H23.1	lincRNA	-2.19267	3.66247e-07	2.93558e-06
ENSG00000232682	RP11-388P9.2	antisense	-2.19043	9.71088e-05	0.000465518
ENSG00000265356	RP11-17M24.1	sense_intronic	-2.18591	0.00278209	0.00913548
ENSG00000225867	RP5-1177I5.3	antisense	-2.181	8.10554e-05	0.00039593
ENSG00000230587	AC093609.1	lincRNA	-2.17447	1.20623e-07	1.0607e-06
ENSG00000224721	AC007182.6	antisense	-2.16528	0.000549911	0.00218933
ENSG00000237975	FLG-AS1	antisense	-2.1638	3.05594e-07	2.48621e-06
ENSG00000226644	RP11-128M1.1	lincRNA	-2.16266	8.28917e-08	7.50971e-07
ENSG00000272508	RP11-96C23.14	processed_transcript	-2.16179	8.51184e-07	6.37836e-06
ENSG00000250266	RP11-789C1.1	lincRNA	-2.16143	0.0138533	0.0362062
ENSG00000206129	CTD-2008L17.2	lincRNA	-2.16139	0.000133659	0.000620478
ENSG00000244310	RP11-734K21.3	lincRNA	-2.15857	7.54176e-06	4.63387e-05
ENSG00000236915	RP4-651E10.4	antisense	-2.15752	4.18452e-07	3.3168e-06
ENSG00000151303	AGAP11	processed_transcript	-2.15075	4.63569e-08	4.38456e-07
ENSG00000255774	AP000439.3	lincRNA	-2.1419	0.000153789	0.000701899
ENSG00000250889	RP11-229C3.2	lincRNA	-2.14143	2.32334e-06	1.5915e-05
ENSG00000257194	RP11-567C2.1	lincRNA	-2.14106	0.00975546	0.026866
ENSG00000224746	AC015987.1	antisense	-2.13985	0.000752065	0.00288771
ENSG00000248538	RP11-10A14.5	lincRNA	-2.12404	2.80379e-06	1.8881e-05
ENSG00000257279	RP11-231I16.1	antisense	-2.10287	0.00531889	0.0159202
ENSG00000231246	RP5-965F6.2	lincRNA	-2.08827	0.00146442	0.00519047
ENSG00000239552	HOXB-AS2	antisense	-2.07778	6.28133e-05	0.000313997
ENSG00000233452	STXBP5-AS1	antisense	-2.06895	1.81992e-11	3.33119e-10
ENSG00000225969	LINC00035	antisense	-2.06399	3.71945e-05	0.000196099
ENSG00000266729	RP11-534N16.1	antisense	-2.04647	0.00157981	0.0055531
ENSG00000254153	CTA-398F10.2	lincRNA	-2.02672	4.56558e-06	2.94272e-05
ENSG00000260005	AC027601.1	antisense	-2.02339	4.58632e-07	3.5918e-06
ENSG00000172250	SERHL	processed_transcript	-2.01338	9.94629e-07	7.34819e-06
ENSG00000273118	AC079610.1	sense_overlapping	-2.0131	5.73039e-07	4.42276e-06
ENSG00000273149	RP11-290D2.6	antisense	-1.98981	5.20509e-12	1.05726e-10
ENSG00000228962	HCG23	antisense	-1.9865	0.00106501	0.00391017
ENSG00000260125	AGBL1-AS1	antisense	-1.98404	0.00013729	0.000634987
ENSG00000234998	RP11-439A17.10	antisense	-1.97851	0.00104864	0.00385865
ENSG00000259218	LINC00928	lincRNA	-1.97522	0.00484546	0.0147006
ENSG00000272081	CTD-2376I4.2	lincRNA	-1.97316	1.01279e-09	1.30977e-08
ENSG00000249388	RP11-834C11.6	lincRNA	-1.96968	0.00631742	0.0184623
ENSG00000225521	AC005237.4	antisense	-1.96784	7.89941e-05	0.000386883
ENSG00000260613	RP3-522J7.6	lincRNA	-1.96718	0.00507381	0.0152871
ENSG00000227640	SOX21-AS1	lincRNA	-1.96622	1.67717e-11	3.09513e-10
ENSG00000260228	RP11-483P21.2	antisense	-1.96514	4.32541e-07	3.4147e-06
ENSG00000188338	SLC38A3	processed_transcript	-1.96261	1.49408e-05	8.63162e-05
ENSG00000228590	AC007381.3	lincRNA	-1.95681	1.74688e-05	9.95846e-05
ENSG00000237357	RP11-475I24.3	lincRNA	-1.95362	2.51727e-05	0.000138044
ENSG00000260337	RP11-386M24.6	lincRNA	-1.93398	0.000175016	0.000787457
ENSG00000271880	RP11-96C23.5	processed_transcript	-1.91633	6.20154e-06	3.88174e-05
ENSG00000228682	RP11-439L8.3	lincRNA	-1.90566	0.000238173	0.00103847
ENSG00000265408	RP11-361L15.4	processed_transcript	-1.90325	0.00412375	0.0128017
ENSG00000223764	RP11-54O7.3	lincRNA	-1.88987	1.7651e-05	0.000100459
ENSG00000256185	RP11-612B6.2	lincRNA	-1.88553	8.88634e-15	3.01858e-13
ENSG00000235939	RP11-123B3.2	antisense	-1.878	0.000849114	0.00321285
ENSG00000227959	RP11-276H7.2	antisense	-1.87525	1.758e-15	6.79587e-14
ENSG00000254862	RP11-159H22.2	antisense	-1.87511	0.000402132	0.00165682
ENSG00000257453	RP11-290L1.3	antisense	-1.87307	0.0056999	0.0169236
ENSG00000235077	AC073842.19	antisense	-1.87058	2.58271e-07	2.13099e-06
ENSG00000273143	RP11-525A16.4	lincRNA	-1.86093	4.02035e-06	2.62194e-05
ENSG00000204110	RP1-153P14.8	lincRNA	-1.8596	0.00196947	0.00674767
ENSG00000261664	RP11-275F13.1	antisense	-1.85834	0.00166311	0.00581117
ENSG00000227681	RP11-307P5.1	lincRNA	-1.85783	2.31119e-06	1.58456e-05
ENSG00000241048	RP11-167H9.5	lincRNA	-1.84099	0.0193773	0.0480808
ENSG00000263400	CTC-297N7.5	antisense	-1.82894	0.000100431	0.00047976
ENSG00000235947	EGOT	lincRNA	-1.82186	4.87801e-05	0.000249928
ENSG00000259711	CTD-3032H12.2	lincRNA	-1.80891	0.00369297	0.0116447
ENSG00000255216	RP11-831A10.1	lincRNA	-1.80827	0.00326784	0.010483
ENSG00000265778	RP11-17M16.2	antisense	-1.80442	5.75254e-10	7.78935e-09
ENSG00000233093	LINC00892	processed_transcript	-1.80264	2.66294e-08	2.63926e-07
ENSG00000232806	AP001610.9	lincRNA	-1.80076	0.0145831	0.0378026
ENSG00000224621	RP11-276H7.3	antisense	-1.79473	3.99678e-14	1.20432e-12
ENSG00000254343	RP11-760H22.2	lincRNA	-1.78838	6.66283e-05	0.000331538
ENSG00000258647	LINC00930	lincRNA	-1.76427	0.000471479	0.00190826
ENSG00000125804	FAM182A	processed_transcript	-1.74398	0.0101264	0.0277561
ENSG00000233967	RP11-250B2.3	lincRNA	-1.74305	5.06594e-09	5.75605e-08
ENSG00000261520	DLGAP1-AS5	antisense	-1.73542	0.00576173	0.0170717
ENSG00000260599	CTC-457E21.1	sense_intronic	-1.73508	0.0146364	0.0379251
ENSG00000248753	CTC-276P9.2	lincRNA	-1.73158	0.000696371	0.00269792
ENSG00000260871	CTD-2373J6.1	sense_overlapping	-1.72999	0.00729344	0.020895
ENSG00000267712	RP11-456O19.4	lincRNA	-1.72716	0.0122228	0.0325678
ENSG00000271360	RP11-138I18.1	antisense	-1.72428	0.0132244	0.0347935
ENSG00000259932	CTD-2651B20.7	sense_intronic	-1.71728	0.00083946	0.00318092
ENSG00000261521	RP11-408H20.1	lincRNA	-1.71381	3.18417e-06	2.12152e-05
ENSG00000265912	RP11-583F2.2	lincRNA	-1.70654	0.000412853	0.00169587
ENSG00000229155	RP11-528A4.2	lincRNA	-1.69581	0.0138865	0.0362811
ENSG00000261478	RP11-429B14.4	lincRNA	-1.69223	0.00247822	0.00824708
ENSG00000271980	CTD-2256P15.4	antisense	-1.68031	0.00361284	0.0114379
ENSG00000272690	RP11-803B1.8	lincRNA	-1.68027	4.58071e-08	4.33753e-07
ENSG00000260876	RP11-345M22.1	lincRNA	-1.67687	0.000324976	0.0013711
ENSG00000259644	RP11-680F8.4	sense_intronic	-1.6723	2.15146e-09	2.6147e-08
ENSG00000238268	RP11-229P13.19	processed_transcript	-1.67005	0.00483874	0.0146858
ENSG00000232628	RP11-365O16.3	sense_intronic	-1.66984	0.000766329	0.00293638
ENSG00000189316	RP11-797H7.5	antisense	-1.66196	0.00210771	0.00716073
ENSG00000267311	RP11-99A1.2	lincRNA	-1.65951	2.07967e-08	2.10296e-07
ENSG00000227136	LINC00595	lincRNA	-1.65726	0.0140789	0.0367044
ENSG00000260979	RP11-77H9.8	lincRNA	-1.63738	0.00647956	0.0188625
ENSG00000177112	MRVI1-AS1	antisense	-1.62605	3.8742e-05	0.000203371
ENSG00000251615	RP11-774O3.3	lincRNA	-1.62528	1.45016e-11	2.70961e-10
ENSG00000272008	RP11-393I2.4	antisense	-1.62447	5.7213e-09	6.42405e-08
ENSG00000229862	RP11-505P4.7	antisense	-1.62104	0.00258466	0.00856863
ENSG00000272216	LL22NC03-2H8.5	lincRNA	-1.61665	1.79073e-06	1.25483e-05
ENSG00000261760	RP11-1223D19.1	lincRNA	-1.6153	0.000796159	0.00303624
ENSG00000268833	AC011513.4	antisense	-1.601	0.00647431	0.0188507
ENSG00000254744	CTD-3076O17.1	antisense	-1.59551	0.0159004	0.0407003
ENSG00000213963	AC074286.1	sense_overlapping	-1.59535	1.92027e-06	1.33666e-05
ENSG00000269604	AC005523.2	antisense	-1.59501	0.00128348	0.00461526
ENSG00000233834	AC005083.1	processed_transcript	-1.59444	1.03593e-07	9.20473e-07
ENSG00000185168	LINC00482	lincRNA	-1.59064	2.32433e-08	2.32901e-07
ENSG00000236830	CBR3-AS1	processed_transcript	-1.58102	1.992e-10	2.98686e-09
ENSG00000235314	LINC00957	lincRNA	-1.5622	1.56471e-12	3.52513e-11
ENSG00000261040	CTD-2319I12.1	processed_transcript	-1.56201	0.00501135	0.0151215
ENSG00000259459	RP11-321G12.1	lincRNA	-1.56049	4.02033e-05	0.00021013
ENSG00000255145	RP11-60I3.5	antisense	-1.55352	2.45966e-12	5.32019e-11
ENSG00000224687	RASAL2-AS1	lincRNA	-1.55119	5.58e-08	5.19609e-07
ENSG00000232803	RP11-93B14.5	antisense	-1.54944	0.00418811	0.0129768
ENSG00000253404	AC034243.1	antisense	-1.53958	0.000498871	0.00200992
ENSG00000229195	AC009495.4	lincRNA	-1.53037	3.58244e-06	2.36532e-05
ENSG00000223863	AC008074.4	lincRNA	-1.52751	0.00199112	0.00681071
ENSG00000231231	AP001422.3	lincRNA	-1.52409	0.0152994	0.0393477
ENSG00000260249	RP11-401P9.5	antisense	-1.5211	4.66739e-05	0.000240273
ENSG00000272861	RP11-332H14.1	lincRNA	-1.51972	0.000441182	0.00179837
ENSG00000225936	RP11-501J20.5	antisense	-1.51766	0.0102519	0.0280202
ENSG00000249094	RP1-7G5.6	lincRNA	-1.517	0.00856097	0.0240313
ENSG00000223907	RP11-439L8.4	lincRNA	-1.51378	0.00587331	0.0173353
ENSG00000268913	AC026806.2	lincRNA	-1.51294	1.51331e-17	8.49289e-16
ENSG00000260912	RP11-363E7.4	sense_overlapping	-1.50909	0.000624221	0.00245143
ENSG00000226581	RP11-340I6.8	lincRNA	-1.50228	0.00858248	0.0240831
ENSG00000225963	AC009950.2	antisense	-1.49528	0.000230738	0.00100941
ENSG00000262884	CTD-3060P21.1	antisense	-1.49275	0.0190982	0.0474932
ENSG00000269970	RP11-498E2.9	sense_intronic	-1.49052	5.46426e-05	0.000277522
ENSG00000234678	RP11-465N4.4	antisense	-1.49001	2.80345e-08	2.76283e-07
ENSG00000227769	AC072062.3	antisense	-1.48999	0.00670815	0.0194438
ENSG00000267149	CTC-550B14.6	processed_transcript	-1.48651	2.97461e-07	2.42632e-06
ENSG00000273432	RP5-1165K10.2	processed_transcript	-1.47714	3.92742e-05	0.000205924
ENSG00000233766	AC098617.1	antisense	-1.47605	0.000546599	0.00217753
ENSG00000260197	RP11-424G14.1	lincRNA	-1.47465	0.00074801	0.00287319
ENSG00000254333	CTC-367J11.1	lincRNA	-1.47252	0.00491247	0.0148637
ENSG00000269289	CTB-92J24.3	antisense	-1.46834	0.00109905	0.00402014
ENSG00000259935	RP11-519C12.1	sense_intronic	-1.46196	1.17404e-11	2.23486e-10
ENSG00000272542	RP11-255P5.2	lincRNA	-1.45355	0.00135631	0.00484711
ENSG00000259523	RP11-680F8.3	antisense	-1.45241	1.19052e-05	7.00933e-05
ENSG00000269888	RP11-3P17.5	lincRNA	-1.45073	0.000517501	0.00207423
ENSG00000261888	AC144831.1	lincRNA	-1.45039	1.21321e-06	8.78749e-06
ENSG00000260946	RP11-407G23.3	antisense	-1.44962	0.0124568	0.0331066
ENSG00000255045	RP11-677M14.2	antisense	-1.44392	0.00170109	0.00592639
ENSG00000248663	LINC00992	lincRNA	-1.44385	5.47041e-05	0.00027779
ENSG00000232116	RP11-187C18.2	lincRNA	-1.43725	0.00104787	0.00385654
ENSG00000228549	U1	lincRNA	-1.43601	0.00621593	0.0182047
ENSG00000258545	RP4-755D9.1	antisense	-1.43483	0.00418771	0.0129768
ENSG00000253944	RP11-156K13.1	antisense	-1.43354	7.0788e-05	0.00035013
ENSG00000228404	AP001468.58	antisense	-1.42739	0.0196864	0.0487398
ENSG00000237643	RP11-462G2.1	lincRNA	-1.42731	0.00407744	0.01268
ENSG00000260992	DOCK9-AS2	antisense	-1.4235	7.76183e-07	5.86532e-06
ENSG00000229980	TOB1-AS1	processed_transcript	-1.40844	7.24738e-12	1.42892e-10
ENSG00000229891	Z83851.1	lincRNA	-1.4082	5.00923e-05	0.000256105
ENSG00000228427	RP5-1091N2.9	antisense	-1.4013	0.0124576	0.0331066
ENSG00000254741	RP11-661A12.7	antisense	-1.3877	0.000233251	0.00101941
ENSG00000257831	RP11-596D21.1	antisense	-1.38466	0.00238942	0.00798881
ENSG00000270123	VTRNA2-1	lincRNA	-1.3839	0.0189846	0.0472442
ENSG00000272567	RP11-73K9.3	lincRNA	-1.37771	0.0020621	0.00702981
ENSG00000226904	RP11-561O23.8	antisense	-1.37281	0.000240402	0.00104747
ENSG00000206140	TMEM191C	lincRNA	-1.37067	2.91315e-06	1.95462e-05
ENSG00000272472	RP11-95G17.2	lincRNA	-1.36769	0.00432634	0.0133499
ENSG00000253258	RP11-539E17.5	antisense	-1.36735	0.00688261	0.0198885
ENSG00000273097	RP11-219C20.3	lincRNA	-1.36525	0.0113419	0.0305654
ENSG00000262823	RP13-580F15.2	antisense	-1.36236	0.00175908	0.00610202
ENSG00000254839	AF131215.6	lincRNA	-1.36108	0.000724899	0.00279501
ENSG00000259954	IL21R-AS1	antisense	-1.36051	0.00386048	0.0121061
ENSG00000231527	RP11-374M1.2	lincRNA	-1.35903	0.0122582	0.0326567
ENSG00000204581	AC096670.3	antisense	-1.35514	0.00464609	0.0141847
ENSG00000258655	ARHGAP5-AS1	antisense	-1.34828	5.18767e-07	4.02862e-06
ENSG00000256940	RP11-783K16.5	antisense	-1.34798	2.21174e-05	0.000122507
ENSG00000262160	RP11-96D1.11	antisense	-1.34477	2.51258e-20	2.32251e-18
ENSG00000272459	RP11-1277A3.3	lincRNA	-1.34459	0.000364263	0.00151972
ENSG00000229666	MAST4-AS1	antisense	-1.34358	2.6913e-05	0.000146717
ENSG00000260645	RP11-250B2.5	lincRNA	-1.33809	1.77096e-08	1.81651e-07
ENSG00000230030	RP11-505C13.1	lincRNA	-1.33561	0.0090678	0.0252421
ENSG00000272686	RP11-390E23.6	antisense	-1.32796	3.02214e-09	3.57201e-08
ENSG00000240888	RP13-635I23.3	sense_intronic	-1.32662	0.000114878	0.000540385
ENSG00000268912	CTD-2619J13.17	lincRNA	-1.32519	3.15448e-06	2.10308e-05
ENSG00000245281	CTD-2547L16.1	antisense	-1.31081	2.43394e-05	0.000133871
ENSG00000229236	TTTY10	lincRNA	-1.31047	0.00126082	0.00454154
ENSG00000267196	RP11-813F20.4	sense_intronic	-1.3104	2.14384e-05	0.000119293
ENSG00000231768	RP5-855F14.1	lincRNA	-1.30993	0.000952228	0.00354875
ENSG00000270659	RP11-105N14.1	lincRNA	-1.3086	6.21404e-05	0.000311135
ENSG00000242125	SNHG3	sense_intronic	-1.30521	6.16267e-05	0.000308851
ENSG00000261189	RP3-512B11.3	antisense	-1.30472	0.0106172	0.0288847
ENSG00000258471	RP11-84C10.4	antisense	-1.30341	0.00105209	0.00387044
ENSG00000248514	CTC-338M12.1	antisense	-1.30224	0.0199258	0.0491928
ENSG00000254024	KB-1562D12.1	antisense	-1.30096	0.00636736	0.018591
ENSG00000248734	CTD-2260A17.1	antisense	-1.29634	2.66006e-07	2.19021e-06
ENSG00000269194	AC006942.4	antisense	-1.29081	0.000790055	0.00301626
ENSG00000253190	AC084082.3	lincRNA	-1.29028	0.00422535	0.0130768
ENSG00000235321	AC007556.3	antisense	-1.28666	0.00513979	0.0154622
ENSG00000263823	RP11-326K13.4	antisense	-1.28262	5.52692e-06	3.50202e-05
ENSG00000273199	AP000692.10	antisense	-1.27816	0.000507021	0.00203898
ENSG00000230102	RP11-407B7.1	processed_transcript	-1.26742	0.00043121	0.00176161
ENSG00000236740	RP11-411K7.1	lincRNA	-1.26738	0.00725562	0.0208056
ENSG00000239677	PDZRN3-AS1	antisense	-1.26664	0.00626312	0.0183224
ENSG00000246526	RP11-539L10.2	lincRNA	-1.26103	0.000420332	0.001723
ENSG00000261083	RP11-93I21.3	lincRNA	-1.24396	1.72626e-05	9.84805e-05
ENSG00000273056	RP11-77E14.2	lincRNA	-1.24312	0.00262249	0.00867849
ENSG00000271420	RP5-1057J7.7	lincRNA	-1.24121	0.00051989	0.00208195
ENSG00000231993	RP1-85F18.5	antisense	-1.23852	4.16512e-05	0.000217048
ENSG00000234663	AC104820.2	lincRNA	-1.23211	0.000503315	0.00202641
ENSG00000256139	RP11-968O1.5	sense_overlapping	-1.22686	0.0062268	0.0182314
ENSG00000263325	LA16c-325D7.1	antisense	-1.2249	0.0026077	0.00863318
ENSG00000251584	RP11-440I14.3	lincRNA	-1.20506	0.0168992	0.0428623
ENSG00000266446	RP11-149I2.4	sense_intronic	-1.20037	0.0105124	0.0286393
ENSG00000225431	AP001626.1	lincRNA	-1.20016	0.0112498	0.0303459
ENSG00000269918	AF131215.9	sense_intronic	-1.19457	3.63341e-09	4.23086e-08
ENSG00000253773	KB-1047C11.2	lincRNA	-1.19204	0.00136347	0.00486891
ENSG00000235831	BHLHE40-AS1	antisense	-1.19125	2.97777e-09	3.52487e-08
ENSG00000224063	AC007319.1	antisense	-1.18309	0.0191472	0.0475924
ENSG00000269318	AC007292.3	antisense	-1.18159	5.80251e-07	4.47403e-06
ENSG00000253552	HOXA-AS2	antisense	-1.17963	1.36424e-05	7.93838e-05
ENSG00000273221	RP5-1180E21.5	antisense	-1.171	1.61284e-09	2.01625e-08
ENSG00000253582	RP11-649G15.2	antisense	-1.16777	0.000133144	0.000618269
ENSG00000231160	RP11-617D20.1	antisense	-1.16597	0.000177135	0.000795966
ENSG00000248668	OXCT1-AS1	processed_transcript	-1.16247	0.0124716	0.0331353
ENSG00000272954	KB-1440D3.13	sense_intronic	-1.15872	0.0197648	0.0488686
ENSG00000238164	RP3-395M20.8	processed_transcript	-1.15642	0.0077816	0.0221342
ENSG00000233030	RP11-196G18.3	antisense	-1.1466	0.00126118	0.00454233
ENSG00000266900	RP11-173A16.2	sense_intronic	-1.14651	3.15276e-09	3.71801e-08
ENSG00000174171	RP11-23P13.6	antisense	-1.14499	0.0038293	0.0120215
ENSG00000235337	AC114765.2	lincRNA	-1.14122	0.0089858	0.0250493
ENSG00000240758	RP11-155G14.6	processed_transcript	-1.1399	0.0115508	0.0310563
ENSG00000269246	CTC-246B18.10	lincRNA	-1.13948	0.0109363	0.0296246
ENSG00000264940	SNORD3C	lincRNA	-1.13877	8.92742e-06	5.39433e-05
ENSG00000230483	AC124057.5	antisense	-1.13776	0.0114196	0.0307384
ENSG00000273061	RP11-6J24.6	lincRNA	-1.13739	2.00571e-06	1.38997e-05
ENSG00000226403	RP11-31F19.1	sense_intronic	-1.1364	4.60274e-05	0.000237256
ENSG00000260461	RP11-541N10.3	sense_overlapping	-1.13408	3.35421e-10	4.7678e-09
ENSG00000272842	RP11-513M16.7	antisense	-1.13378	0.00129945	0.0046652
ENSG00000260401	RP11-800A3.4	sense_overlapping	-1.12692	0.00146439	0.00519047
ENSG00000164621	SMAD5-AS1	antisense	-1.12617	0.0045765	0.0140145
ENSG00000196096	AC079610.2	lincRNA	-1.12303	0.0170445	0.0431648
ENSG00000262165	RP11-81A22.5	lincRNA	-1.12079	0.00183029	0.00632113
ENSG00000227486	RP13-188A5.1	lincRNA	-1.11821	2.09142e-08	2.1128e-07
ENSG00000228403	RP11-563N6.6	sense_intronic	-1.11569	0.0169242	0.0429119
ENSG00000250742	RP11-834C11.4	lincRNA	-1.1153	0.00455644	0.0139653
ENSG00000242795	RP11-3K16.2	sense_intronic	-1.11398	3.02882e-05	0.00016311
ENSG00000242516	LINC00960	lincRNA	-1.11006	0.0139387	0.0363842
ENSG00000250786	SNHG18	lincRNA	-1.10931	2.07734e-06	1.43613e-05
ENSG00000233429	HOTAIRM1	antisense	-1.08824	4.41224e-07	3.47451e-06
ENSG00000255310	AF131215.2	sense_intronic	-1.08473	1.76469e-08	1.81067e-07
ENSG00000264920	RP11-6N17.4	processed_transcript	-1.08402	5.68286e-10	7.69996e-09
ENSG00000259291	RP11-617F23.1	antisense	-1.08188	7.64442e-06	4.69236e-05
ENSG00000196972	LINC00087	lincRNA	-1.07813	2.613e-06	1.77177e-05
ENSG00000205861	C1QTNF9B-AS1	antisense	-1.07606	0.000229525	0.00100425
ENSG00000230438	RP11-420G6.4	lincRNA	-1.07493	0.00471924	0.0143759
ENSG00000254936	AF131215.3	sense_intronic	-1.0713	0.000282962	0.00121058
ENSG00000234912	LINC00338	processed_transcript	-1.06709	0.000466605	0.00189097
ENSG00000225135	RP11-361F15.2	lincRNA	-1.06478	5.44821e-11	9.06438e-10
ENSG00000237485	SGOL1-AS1	antisense	-1.06255	0.00227392	0.00765134
ENSG00000271727	RP11-532F6.4	lincRNA	-1.06173	0.015117	0.0389775
ENSG00000250072	CTC-529P8.1	lincRNA	-1.0607	0.0200183	0.0493826
ENSG00000259001	RPPH1	antisense	-1.05787	3.9499e-06	2.58189e-05
ENSG00000236404	RP11-125B21.2	antisense	-1.0569	7.81245e-05	0.000382913
ENSG00000260035	CTD-2651B20.6	sense_intronic	-1.05409	0.0185865	0.0464115
ENSG00000100181	TPTEP1	lincRNA	-1.05355	0.00385854	0.0121012
ENSG00000272523	LINC01023	lincRNA	-1.05314	0.000129888	0.000604402
ENSG00000236901	MIR600HG	sense_intronic	-1.04731	0.000162688	0.000738547
ENSG00000260641	RP11-1299A16.3	antisense	-1.04696	9.92353e-05	0.000474481
ENSG00000231312	AC007246.3	antisense	-1.04414	3.87441e-09	4.47994e-08
ENSG00000251432	RP11-420A23.1	lincRNA	-1.04297	0.000648223	0.00253608
ENSG00000272482	RP11-474O21.5	lincRNA	-1.03739	0.000326675	0.00137753
ENSG00000258827	RP11-537P22.2	sense_intronic	-1.03508	0.0185264	0.0462768
ENSG00000232411	AC009495.3	lincRNA	-1.02917	0.0114512	0.0308151
ENSG00000179818	PCBP1-AS1	antisense	-1.02733	4.9189e-10	6.76252e-09
ENSG00000271993	RP11-285J16.1	antisense	-1.02643	0.00011325	0.000533616
ENSG00000232600	AC084125.4	antisense	-1.02637	0.00132561	0.00474666
ENSG00000270133	CTC-303L1.2	sense_intronic	-1.02507	0.000280851	0.00120269
ENSG00000234139	RP4-550H1.4	lincRNA	-1.02374	0.0181465	0.0454764
ENSG00000272871	RP11-408A13.4	lincRNA	-1.02238	9.41073e-09	1.01462e-07
ENSG00000229267	AC072062.1	antisense	-1.02061	0.000417195	0.00171252
ENSG00000266922	CTC-499B15.6	sense_intronic	-1.00541	0.000155554	0.000709028
ENSG00000260647	RP1-178F10.1	antisense	-0.999468	0.00119207	0.00432016
ENSG00000254109	RBPMS-AS1	antisense	-0.999016	0.0136245	0.0356884
ENSG00000267194	RP1-193H18.2	lincRNA	-0.99606	9.37272e-06	5.63978e-05
ENSG00000243004	AC005062.2	sense_overlapping	-0.995387	0.00120857	0.00437289
ENSG00000224957	AC090044.1	lincRNA	-0.993939	0.0104598	0.0285133
ENSG00000271815	CTD-2235C13.3	lincRNA	-0.993831	0.00574547	0.0170332
ENSG00000273350	RP4-539M6.20	sense_intronic	-0.991914	0.00434419	0.0133997
ENSG00000270076	AF131215.8	lincRNA	-0.990247	0.00616584	0.0180883
ENSG00000254450	ALG9-IT1	sense_intronic	-0.98952	0.0135439	0.035507
ENSG00000267254	CTD-2162K18.5	antisense	-0.985669	0.00106408	0.00390769
ENSG00000214353	VAC14-AS1	antisense	-0.985498	0.0185234	0.0462762
ENSG00000258486	RN7SL1	antisense	-0.982496	1.12892e-07	9.96623e-07
ENSG00000261737	RP4-612B15.3	antisense	-0.982356	0.000506546	0.0020376
ENSG00000254694	RP11-50B3.4	antisense	-0.981567	0.00105452	0.00387847
ENSG00000261451	RP11-981G7.1	sense_overlapping	-0.981185	0.0001754	0.000789075
ENSG00000271020	RP11-10C24.1	lincRNA	-0.979407	5.63148e-07	4.35176e-06
ENSG00000254556	AF131215.4	sense_intronic	-0.979228	0.000148082	0.000679106
ENSG00000267272	RP5-1052I5.1	lincRNA	-0.979185	0.0022306	0.00751981
ENSG00000228079	AC012368.1	lincRNA	-0.977587	0.00069212	0.00268377
ENSG00000267381	CTD-2086O20.3	lincRNA	-0.977228	0.000188146	0.000840756
ENSG00000256039	RP11-291B21.2	lincRNA	-0.974876	0.0177192	0.0445966
ENSG00000256462	RP11-116G8.5	antisense	-0.967952	0.0162242	0.0414144
ENSG00000249684	RP11-423H2.3	antisense	-0.966534	0.00196783	0.00674353
ENSG00000272505	RP11-981G7.6	lincRNA	-0.964035	0.00134159	0.00480003
ENSG00000251279	CTC-436P18.1	antisense	-0.9605	0.00837889	0.0236003
ENSG00000268189	AC005785.2	processed_transcript	-0.949676	0.0128902	0.0340603
ENSG00000273478	RP11-465N4.5	antisense	-0.949011	0.000558479	0.00221865
ENSG00000188185	LINC00265	lincRNA	-0.948043	8.99198e-07	6.71322e-06
ENSG00000254911	SCARNA9	antisense	-0.946198	1.03982e-05	6.19868e-05
ENSG00000175061	C17orf76-AS1	processed_transcript	-0.944425	1.92268e-08	1.95743e-07
ENSG00000226237	RP11-276H19.1	lincRNA	-0.942873	0.00508832	0.0153279
ENSG00000215769	hsa-mir-6080	processed_transcript	-0.941761	1.7444e-07	1.48935e-06
ENSG00000223797	ENTPD3-AS1	antisense	-0.938545	4.43304e-07	3.4874e-06
ENSG00000203875	SNHG5	processed_transcript	-0.930845	2.57286e-07	2.12398e-06
ENSG00000271643	RP11-10C24.3	lincRNA	-0.920863	1.76071e-06	1.23517e-05
ENSG00000261438	RP11-399O19.9	sense_overlapping	-0.919683	9.94055e-06	5.93938e-05
ENSG00000232034	AC092168.2	sense_intronic	-0.909453	0.0016974	0.00591418
ENSG00000213904	LIPE-AS1	antisense	-0.909234	0.00173716	0.00603666
ENSG00000260398	RP11-594N15.3	sense_overlapping	-0.904899	0.0105362	0.0286968
ENSG00000273402	RP5-855D21.2	antisense	-0.903543	0.00567254	0.0168547
ENSG00000236213	AC006369.2	antisense	-0.899276	0.0147554	0.0381955
ENSG00000249267	LINC00939	lincRNA	-0.898079	0.017756	0.0446749
ENSG00000175147	TMEM51-AS1	processed_transcript	-0.897894	0.00140454	0.00500362
ENSG00000225528	RP3-370M22.8	sense_intronic	-0.893079	0.00419304	0.0129895
ENSG00000230696	AC011753.5	sense_intronic	-0.891595	0.00969497	0.0267205
ENSG00000246792	RP11-68L18.1	antisense	-0.882078	0.00230528	0.0077392
ENSG00000235576	AC092580.4	lincRNA	-0.881042	0.00998883	0.0274174
ENSG00000263934	SNORD3A	lincRNA	-0.879725	0.00272621	0.008982
ENSG00000254330	RP11-1D12.1	sense_intronic	-0.877192	0.00783311	0.0222585
ENSG00000180769	WDFY3-AS2	processed_transcript	-0.875615	6.91371e-08	6.34419e-07
ENSG00000237489	LINC00959	lincRNA	-0.871366	5.91174e-05	0.000297938
ENSG00000270681	RP11-372K14.2	antisense	-0.870726	0.00322382	0.0103608
ENSG00000269386	RAB11B-AS1	antisense	-0.869764	2.49704e-07	2.0679e-06
ENSG00000271324	RP11-10C24.2	lincRNA	-0.867131	0.000809241	0.00307754
ENSG00000259319	RP11-293M10.6	antisense	-0.865243	5.54691e-07	4.29275e-06
ENSG00000227741	RP11-536C5.7	antisense	-0.863469	0.000540579	0.002156
ENSG00000235453	TOPORS-AS1	antisense	-0.8627	1.00507e-06	7.41138e-06
ENSG00000242136	RP11-734K21.2	processed_transcript	-0.858243	0.0102843	0.0280934
ENSG00000261071	RP1-223E5.4	antisense	-0.854775	0.00209029	0.00711046
ENSG00000247970	RP11-543C4.1	lincRNA	-0.854639	0.0163748	0.0417548
ENSG00000267296	CEBPA-AS1	antisense	-0.854378	0.00264586	0.00874753
ENSG00000224961	RP1-278O22.1	lincRNA	-0.850501	0.0114307	0.0307651
ENSG00000253982	CTD-2336O2.1	antisense	-0.850161	0.00242735	0.00809322
ENSG00000272452	RP11-391M1.4	lincRNA	-0.848675	5.17477e-06	3.29951e-05
ENSG00000269825	CTD-3099C6.9	sense_intronic	-0.844869	0.00335608	0.0107288
ENSG00000229521	MYCBP2-AS2	sense_intronic	-0.840586	4.84541e-06	3.10906e-05
ENSG00000225092	RP11-405O10.2	sense_intronic	-0.8383	5.32749e-06	3.39001e-05
ENSG00000270179	RP11-159N11.4	sense_intronic	-0.835307	9.39602e-05	0.000452356
ENSG00000254860	TMEM9B-AS1	antisense	-0.830362	3.04026e-05	0.000163584
ENSG00000269887	RP11-477H21.2	sense_intronic	-0.828442	0.000613416	0.00241343
ENSG00000261338	RP11-378A13.1	sense_overlapping	-0.82519	4.58384e-11	7.74105e-10
ENSG00000273284	RP11-888D10.4	sense_intronic	-0.814305	6.01351e-06	3.77607e-05
ENSG00000269051	CTD-2245F17.3	lincRNA	-0.814241	0.0194002	0.0481223
ENSG00000247095	MIR210HG	lincRNA	-0.814125	0.0177701	0.0447068
ENSG00000254791	FAR1-IT1	sense_intronic	-0.812967	0.00938453	0.025973
ENSG00000272610	MAGI1-IT1	sense_intronic	-0.809074	0.000871753	0.00329059
ENSG00000229368	AC090587.4	sense_overlapping	-0.807781	0.000503764	0.00202796
ENSG00000273226	RP11-513M16.8	antisense	-0.806386	0.000315457	0.00133471
ENSG00000247033	RP11-252E2.1	antisense	-0.800395	0.00581684	0.017198
ENSG00000272894	RP5-1159O4.1	lincRNA	-0.794529	0.00291201	0.00949463
ENSG00000257839	RP11-290L1.2	processed_transcript	-0.793851	0.000558687	0.00221865
ENSG00000270589	RP11-348N5.7	antisense	-0.791402	0.000296054	0.00126212
ENSG00000259940	CTD-3203P2.1	antisense	-0.786046	0.0131813	0.0346953
ENSG00000267701	RP11-28F1.2	sense_intronic	-0.781411	0.00378389	0.0118956
ENSG00000224152	AC009506.1	antisense	-0.780556	2.14515e-05	0.000119303
ENSG00000213971	RP11-15H20.6	processed_transcript	-0.77962	0.00101687	0.00375845
ENSG00000267009	RP11-120M18.2	processed_transcript	-0.776667	0.00110295	0.00403299
ENSG00000272129	RP11-250B2.6	lincRNA	-0.77586	5.15728e-05	0.000262951
ENSG00000267731	RP11-147L13.8	lincRNA	-0.772257	0.0138436	0.036184
ENSG00000260711	RP11-747H7.3	sense_intronic	-0.769127	0.00545675	0.016294
ENSG00000267475	CTD-2538C1.2	lincRNA	-0.767736	0.00256886	0.00852076
ENSG00000267481	CTC-559E9.5	sense_intronic	-0.765974	0.000153287	0.000700015
ENSG00000272627	RP11-354E23.5	sense_intronic	-0.761731	0.00265695	0.00878052
ENSG00000225335	XXbac-B476C20.9	antisense	-0.751647	0.00166191	0.00580922
ENSG00000251314	CTD-2337A12.1	antisense	-0.749099	0.0118747	0.0318138
ENSG00000178947	LINC00086	lincRNA	-0.748171	0.00963026	0.0265607
ENSG00000251359	WWC2-AS2	lincRNA	-0.747481	0.00338387	0.0108089
ENSG00000270742	RP4-802A10.1	sense_intronic	-0.7465	0.00198336	0.00678714
ENSG00000175773	RP11-121M22.1	lincRNA	-0.744088	0.0190321	0.0473512
ENSG00000235257	AC093415.2	processed_transcript	-0.737508	0.000128266	0.000598003
ENSG00000170161	RP11-262H14.4	lincRNA	-0.736108	0.00271334	0.00894806
ENSG00000238121	LINC00426	lincRNA	-0.731595	0.0132558	0.0348623
ENSG00000235527	RP5-1073O3.7	antisense	-0.725269	0.000101025	0.000482158
ENSG00000271427	RP11-188D8.1	lincRNA	-0.725044	0.0133155	0.0349957
ENSG00000227885	RP11-79N23.1	lincRNA	-0.720001	0.0125804	0.0333685
ENSG00000272316	XXbac-BPGBPG55C20.2	lincRNA	-0.718514	1.30671e-06	9.40619e-06
ENSG00000264098	CTD-2350C19.1	antisense	-0.715919	0.00610848	0.0179351
ENSG00000273399	RP11-408A13.3	lincRNA	-0.712246	0.00522699	0.015684
ENSG00000254676	RP11-727A23.4	sense_overlapping	-0.712124	2.06302e-05	0.000115327
ENSG00000267274	CTD-2006C1.12	sense_overlapping	-0.705704	0.00148207	0.00524534
ENSG00000260686	CTB-36H16.2	sense_overlapping	-0.705016	0.000672182	0.00261646
ENSG00000258920	FOXN3-AS1	antisense	-0.696734	0.000847367	0.00320779
ENSG00000247624	CPEB2-AS1	lincRNA	-0.696558	0.00365213	0.0115426
ENSG00000266965	RP11-712P20.2	sense_intronic	-0.687599	0.00243955	0.00813303
ENSG00000270157	RP5-894A10.6	sense_intronic	-0.684478	0.00466915	0.014245
ENSG00000257877	RP3-462E2.3	lincRNA	-0.683182	0.0172899	0.0436947
ENSG00000261269	RP11-389C8.2	sense_overlapping	-0.682795	1.6089e-05	9.23384e-05
ENSG00000233016	SNHG7	antisense	-0.682121	0.00949084	0.0262338
ENSG00000273062	RP11-428K3.1	antisense	-0.672788	0.0170356	0.0431512
ENSG00000272009	RP1-313I6.12	antisense	-0.67191	0.00113887	0.00414841
ENSG00000261366	MANEA-AS1	antisense	-0.670045	6.71603e-05	0.000333868
ENSG00000261280	CTD-3105H18.13	lincRNA	-0.669134	0.0115362	0.0310251
ENSG00000244041	LINC01011	lincRNA	-0.66556	0.000154929	0.000706385
ENSG00000271858	XXcos-LUCA11.4	antisense	-0.664209	0.00967495	0.02667
ENSG00000271882	KB-1410C5.5	lincRNA	-0.656049	0.0118898	0.0318372
ENSG00000233895	RP1-122P22.2	lincRNA	-0.655752	0.00623701	0.0182562
ENSG00000272106	RP11-345P4.9	antisense	-0.653538	3.86641e-05	0.000202996
ENSG00000273081	RP4-813F11.4	lincRNA	-0.651659	0.00712758	0.020504
ENSG00000248019	FAM13A-AS1	antisense	-0.6494	9.45517e-05	0.000454716
ENSG00000259806	CTD-2196E14.4	lincRNA	-0.641004	1.46674e-05	8.48768e-05
ENSG00000261324	RP11-174G6.5	sense_overlapping	-0.640497	0.000179756	0.000806936
ENSG00000270362	HMGN3-AS1	antisense	-0.634483	0.000107118	0.000507541
ENSG00000261064	RP11-1000B6.3	lincRNA	-0.633595	0.00381565	0.0119846
ENSG00000266469	CTB-131K11.1	antisense	-0.630527	0.00354758	0.0112563
ENSG00000242094	FOXP1-IT1	sense_intronic	-0.621612	0.00115332	0.00419619
ENSG00000225113	RP5-1160K1.3	antisense	-0.61664	0.0011766	0.00427245
ENSG00000236753	MKLN1-AS2	processed_transcript	-0.615554	0.0057955	0.0171507
ENSG00000228439	TSTD3	antisense	-0.614585	0.000244309	0.00106213
ENSG00000224032	EPB41L4A-AS1	lincRNA	-0.61412	1.47358e-06	1.05039e-05
ENSG00000224972	RP11-403H13.1	sense_intronic	-0.613764	0.0125426	0.0332902
ENSG00000267249	RP11-973H7.3	sense_intronic	-0.610816	0.0029002	0.00946003
ENSG00000272936	RP11-700J17.2	antisense	-0.607386	0.0152131	0.0391803
ENSG00000272650	RP11-571I18.4	lincRNA	-0.605972	0.00312286	0.0100724
ENSG00000272812	RP5-855D21.3	sense_intronic	-0.605851	0.00273137	0.00899712
ENSG00000224818	RP11-134G8.8	lincRNA	-0.60521	0.0164266	0.0418632
ENSG00000271843	RP11-245J9.5	lincRNA	-0.604502	0.0125806	0.0333685
ENSG00000231856	RP11-327P2.5	antisense	-0.599523	0.00701261	0.0202102
ENSG00000261659	LA16c-313D11.12	processed_transcript	-0.596442	0.00179511	0.00621465
ENSG00000248866	USP46-AS1	lincRNA	-0.592032	9.76071e-05	0.000467764
ENSG00000203709	C1orf132	processed_transcript	-0.591487	0.00670832	0.0194438
ENSG00000248175	CTC-428G20.3	lincRNA	-0.591013	0.00018585	0.000831326
ENSG00000237499	RP11-356I2.4	antisense	-0.589842	0.00293228	0.00954782
ENSG00000273352	RP11-61L19.3	sense_intronic	-0.589212	0.00297273	0.00966189
ENSG00000251562	MALAT1	lincRNA	-0.587866	0.00264449	0.00874393
ENSG00000259810	AC002519.8	sense_intronic	-0.585974	0.0176317	0.044405
ENSG00000261662	RP5-1042I8.7	sense_overlapping	-0.585321	0.0166265	0.0423108
ENSG00000272599	RP11-152N13.16	antisense	0.589645	0.0021969	0.00741931
ENSG00000250988	RP11-752G15.6	antisense	0.590709	0.00285916	0.00935627
ENSG00000226920	RP5-1068B5.3	lincRNA	0.591006	0.0045608	0.0139773
ENSG00000205559	CHKB-AS1	antisense	0.591293	0.00645441	0.018805
ENSG00000269974	RP11-932O9.10	lincRNA	0.591369	0.00394434	0.0123297
ENSG00000241014	RP11-244H3.1	processed_transcript	0.591573	0.00218515	0.00738679
ENSG00000231113	RP3-475N16.1	antisense	0.595648	0.00158481	0.0055688
ENSG00000240032	RP11-274H2.3	antisense	0.595663	0.0138978	0.0363015
ENSG00000272630	RP11-344N10.5	lincRNA	0.596392	0.000818311	0.00310865
ENSG00000235106	LINC00094	antisense	0.600136	1.25776e-09	1.6036e-08
ENSG00000259891	CTA-204B4.2	antisense	0.600861	0.00166593	0.00581806
ENSG00000267002	RP11-242D8.1	lincRNA	0.600956	0.00106426	0.00390789
ENSG00000251136	RP11-37B2.1	lincRNA	0.603235	0.000104919	0.000498697
ENSG00000234129	RP11-120D5.1	lincRNA	0.6055	0.003821	0.0120002
ENSG00000255224	CTD-3065J16.9	antisense	0.607411	0.00388461	0.0121696
ENSG00000257337	RP11-983P16.4	antisense	0.612303	0.00525637	0.0157633
ENSG00000260920	RP1-228H13.5	sense_overlapping	0.619106	0.00999147	0.0274222
ENSG00000234062	RP11-308D16.4	processed_transcript	0.620046	0.000607956	0.00239344
ENSG00000273466	RP11-548H3.1	antisense	0.620834	0.00783712	0.0222679
ENSG00000228972	RP1-86D1.2	sense_intronic	0.622239	0.00585663	0.01729
ENSG00000223396	RPS10P7	lincRNA	0.622926	0.00457152	0.0140036
ENSG00000234171	AC108488.3	antisense	0.623164	0.00497483	0.0150365
ENSG00000272800	RP11-438L19.1	lincRNA	0.626764	0.00289529	0.00944892
ENSG00000269924	RP11-697N18.4	sense_intronic	0.627502	0.0109976	0.0297548
ENSG00000261534	RP11-244O19.1	sense_overlapping	0.627868	0.0194628	0.0482471
ENSG00000223478	RP11-545E17.3	antisense	0.629045	0.00730186	0.0209134
ENSG00000196756	SNHG17	processed_transcript	0.630785	1.86956e-05	0.000105753
ENSG00000272669	RP3-508I15.21	antisense	0.632712	0.0132604	0.0348714
ENSG00000269906	RP11-248J18.2	sense_intronic	0.636734	0.00492117	0.0148871
ENSG00000241528	RP1-130H16.16	antisense	0.638158	0.000185946	0.000831635
ENSG00000243701	LINC00883	lincRNA	0.638951	0.000607609	0.0023926
ENSG00000258301	RP11-488C13.5	lincRNA	0.638953	2.43167e-06	1.65812e-05
ENSG00000240137	RP11-103G8.2	antisense	0.639095	0.0100849	0.0276594
ENSG00000272716	RP11-563N4.1	lincRNA	0.639271	0.0165319	0.0420974
ENSG00000177738	CTD-2201E18.3	sense_overlapping	0.643021	0.000295355	0.00125938
ENSG00000270039	RP11-571M6.17	lincRNA	0.645237	0.0183883	0.0459971
ENSG00000242282	AC108488.4	lincRNA	0.645522	0.00359597	0.0113925
ENSG00000250159	RP11-381K20.2	antisense	0.64574	0.0146346	0.0379236
ENSG00000261008	AC004158.2	lincRNA	0.655835	0.00119594	0.00433369
ENSG00000235706	DICER1-AS1	antisense	0.655972	0.000215758	0.000950361
ENSG00000260352	CTD-2288F12.1	antisense	0.659997	0.0124119	0.0330017
ENSG00000273488	RP11-114I8.4	lincRNA	0.663188	0.00561313	0.0166944
ENSG00000258824	CTD-2555O16.2	antisense	0.667187	0.00290138	0.00946289
ENSG00000259972	AC009120.6	antisense	0.667777	0.00372436	0.0117284
ENSG00000271011	RP11-171I2.5	antisense	0.671585	0.00458442	0.0140346
ENSG00000272994	RP11-332H14.2	lincRNA	0.671647	3.24522e-07	2.62727e-06
ENSG00000273008	RP11-351D16.3	lincRNA	0.672308	0.0124293	0.0330424
ENSG00000266371	RP11-142O6.1	sense_intronic	0.674861	0.0101384	0.0277794
ENSG00000257167	TMPO-AS1	antisense	0.675437	5.80471e-06	3.65885e-05
ENSG00000228434	AC004951.6	lincRNA	0.677996	0.019917	0.0491752
ENSG00000266289	RP11-1C8.6	lincRNA	0.678358	0.010914	0.0295796
ENSG00000272048	RP11-458N5.1	lincRNA	0.679185	0.00642827	0.0187392
ENSG00000230454	U73166.2	lincRNA	0.680996	0.00212054	0.00719858
ENSG00000233602	ERI3-IT1	sense_intronic	0.683249	0.0134234	0.0352351
ENSG00000272754	AL133245.2	lincRNA	0.68528	0.012372	0.0329179
ENSG00000225377	RP5-1103G7.4	antisense	0.695894	0.00140971	0.00502147
ENSG00000234684	SDCBP2-AS1	antisense	0.696309	1.19926e-06	8.69846e-06
ENSG00000230732	AC127904.2	sense_intronic	0.700223	0.00697901	0.0201263
ENSG00000259408	RP11-3D4.3	antisense	0.700284	0.0116081	0.0311854
ENSG00000228436	RP5-864K19.4	antisense	0.704379	0.000640807	0.00250957
ENSG00000264885	RP11-815I9.4	sense_intronic	0.707012	0.0011149	0.00406911
ENSG00000246339	EXTL3-AS1	antisense	0.712134	0.0197926	0.0489219
ENSG00000267121	CTD-2020K17.1	antisense	0.712311	0.00559357	0.0166491
ENSG00000237781	RP11-54A4.2	antisense	0.714492	0.0197691	0.0488744
ENSG00000227036	LINC00511	lincRNA	0.714691	0.000167618	0.000757752
ENSG00000248508	SRP14-AS1	lincRNA	0.715841	0.00417227	0.0129364
ENSG00000272003	RP11-23P13.7	lincRNA	0.723612	0.000453652	0.00184633
ENSG00000093100	XXbac-B461K10.4	processed_transcript	0.728979	0.00843408	0.0237302
ENSG00000229043	AC091729.9	antisense	0.731424	8.32787e-05	0.000405969
ENSG00000262413	RP11-498C9.3	antisense	0.733003	0.0163878	0.0417777
ENSG00000228470	RP11-176D17.3	sense_overlapping	0.734013	0.0123699	0.0329152
ENSG00000261668	RP11-50D9.3	antisense	0.734386	0.00281789	0.0092395
ENSG00000230124	RP5-1180C10.2	antisense	0.734733	3.13433e-06	2.09053e-05
ENSG00000269640	CTD-2521M24.9	lincRNA	0.735875	0.00876196	0.0245181
ENSG00000258725	PRC1-AS1	antisense	0.737016	0.0162768	0.0415351
ENSG00000267321	RP11-1094M14.11	lincRNA	0.738538	9.30546e-07	6.92194e-06
ENSG00000260018	RP11-505K9.1	antisense	0.740037	0.00371399	0.0117039
ENSG00000257298	RP3-405J10.3	sense_intronic	0.740551	0.00757409	0.0216006
ENSG00000273190	RP11-255C15.4	lincRNA	0.740738	0.00173598	0.00603387
ENSG00000261618	RP11-79H23.3	lincRNA	0.744816	0.0178392	0.0448413
ENSG00000272909	CTD-2555O16.4	antisense	0.745192	0.00156645	0.0055123
ENSG00000251194	RP1-68D18.2	sense_intronic	0.74536	0.015323	0.0393892
ENSG00000251396	RP11-163N6.2	lincRNA	0.747949	0.0186167	0.0464723
ENSG00000273486	RP11-731C17.2	antisense	0.748053	0.000247338	0.00107411
ENSG00000224950	RP5-1086K13.1	lincRNA	0.748317	3.68424e-05	0.000194406
ENSG00000271614	LINC00936	lincRNA	0.748466	0.00353013	0.0112179
ENSG00000234546	RP3-510D11.2	lincRNA	0.749554	0.00342827	0.0109351
ENSG00000204758	CTC-308K20.1	antisense	0.750673	0.01017	0.0278515
ENSG00000233058	LINC00884	antisense	0.75259	0.0115547	0.0310643
ENSG00000272677	RP11-127B20.3	antisense	0.753546	0.0161595	0.041276
ENSG00000272201	U47924.30	lincRNA	0.755632	2.8165e-09	3.35164e-08
ENSG00000226453	RP11-379B8.1	lincRNA	0.756231	0.0138897	0.0362863
ENSG00000261488	RP11-757F18.5	antisense	0.756261	0.0128143	0.0338911
ENSG00000229728	RP11-314N13.3	antisense	0.759486	0.00822602	0.0232238
ENSG00000230513	THAP7-AS1	antisense	0.762143	1.58707e-05	9.12188e-05
ENSG00000270504	RP11-420L9.5	antisense	0.762325	0.000678714	0.00263923
ENSG00000235159	RP6-109B7.4	antisense	0.763339	0.0015307	0.00539918
ENSG00000255864	RP11-444D3.1	lincRNA	0.763821	0.00449377	0.0137974
ENSG00000234293	BACH1-IT3	sense_intronic	0.763962	0.012017	0.0321094
ENSG00000267896	AC018766.4	antisense	0.769365	0.00499193	0.0150751
ENSG00000272661	RP4-548D19.3	antisense	0.772152	0.0116583	0.0313107
ENSG00000265943	RP11-739L10.1	antisense	0.773324	0.0053603	0.0160319
ENSG00000235373	RP11-206L10.3	lincRNA	0.774304	0.0114198	0.0307384
ENSG00000248932	RP11-319G6.1	antisense	0.774569	5.622e-06	3.55295e-05
ENSG00000261286	RP11-517C16.2	antisense	0.776822	0.00498634	0.015064
ENSG00000262714	RP11-44F14.8	lincRNA	0.778444	0.0049943	0.0150808
ENSG00000237857	RP11-435O5.2	lincRNA	0.782547	0.000274398	0.00117763
ENSG00000267698	AC002116.7	antisense	0.786652	0.000106705	0.000505964
ENSG00000197291	RAMP2-AS1	lincRNA	0.786671	0.0160081	0.0409326
ENSG00000231711	LINC00899	processed_transcript	0.790602	5.70633e-05	0.000288651
ENSG00000259005	RP3-449M8.6	lincRNA	0.791069	0.01859	0.0464166
ENSG00000224707	E2F3-IT1	sense_intronic	0.7922	0.00473515	0.0144144
ENSG00000233175	CTD-2020K17.3	antisense	0.792865	0.00850267	0.0238911
ENSG00000267801	RP11-552F3.9	antisense	0.794483	0.0023985	0.00801064
ENSG00000215424	MCM3AP-AS1	antisense	0.796276	3.21491e-06	2.14019e-05
ENSG00000224738	AC099850.1	antisense	0.797412	0.0016747	0.00584546
ENSG00000249859	PVT1	processed_transcript	0.799745	0.000143473	0.000660089
ENSG00000259758	CASC7	lincRNA	0.801519	2.21276e-07	1.85151e-06
ENSG00000253704	RP11-267M23.4	lincRNA	0.805958	0.00127179	0.00457846
ENSG00000230615	RP5-1198O20.4	lincRNA	0.808154	0.0185199	0.0462711
ENSG00000263843	RP11-649A18.12	antisense	0.808548	2.61653e-07	2.15776e-06
ENSG00000272746	RP11-53B2.6	sense_intronic	0.810414	0.012771	0.0337874
ENSG00000230002	ALMS1-IT1	sense_intronic	0.812924	8.18182e-07	6.15752e-06
ENSG00000253716	RP13-582O9.5	antisense	0.812974	0.000558885	0.00221888
ENSG00000248671	CTD-2313N18.5	processed_transcript	0.813411	0.009386	0.0259737
ENSG00000231999	RP5-1007M22.2	antisense	0.814967	0.00411004	0.0127651
ENSG00000231842	RP11-527F13.1	lincRNA	0.815305	0.00150623	0.00532006
ENSG00000244055	AC007566.10	antisense	0.816033	0.00451151	0.0138478
ENSG00000270959	LPP-AS2	antisense	0.816469	2.70157e-07	2.22206e-06
ENSG00000269473	CTD-2619J13.19	lincRNA	0.816508	0.00581581	0.0171979
ENSG00000261775	RP11-10O17.3	lincRNA	0.818508	0.00438137	0.0135011
ENSG00000242798	RP11-506M12.1	antisense	0.822262	0.00150861	0.00532786
ENSG00000267248	CTD-2319I12.4	processed_transcript	0.823229	0.0130394	0.0343765
ENSG00000242622	RP11-18H7.1	lincRNA	0.823969	6.68317e-06	4.15754e-05
ENSG00000237476	XXbac-B135H6.15	lincRNA	0.82529	0.0015955	0.00559762
ENSG00000272782	RP4-607J23.2	antisense	0.827291	0.00215372	0.00729622
ENSG00000248773	RP11-231L11.3	sense_intronic	0.830771	0.000791824	0.00302191
ENSG00000231721	MKLN1-AS1	antisense	0.832609	6.23342e-05	0.000311998
ENSG00000257556	RP11-44N21.1	lincRNA	0.835157	0.000111635	0.000526874
ENSG00000272752	STAG3L5P-PVRIG2P-PILRB	processed_transcript	0.835282	0.0118254	0.031708
ENSG00000271769	RP11-216P16.2	antisense	0.835321	0.000207107	0.000916115
ENSG00000215022	RP1-257A7.4	antisense	0.836937	6.92269e-05	0.000343327
ENSG00000268201	CTD-3138B18.6	sense_intronic	0.837998	0.0169298	0.0429228
ENSG00000260698	RP11-439E19.9	lincRNA	0.839322	0.00897715	0.0250296
ENSG00000232006	AC005537.2	processed_transcript	0.844396	0.00240286	0.00802092
ENSG00000249846	RP11-77P16.4	lincRNA	0.848227	0.00393395	0.0123009
ENSG00000269653	CTB-102L5.7	sense_intronic	0.852901	0.00403579	0.0125805
ENSG00000270170	NCBP2-AS2	lincRNA	0.853097	9.66695e-08	8.6286e-07
ENSG00000260751	CTD-2196E14.6	sense_intronic	0.853153	5.29549e-05	0.000269296
ENSG00000269423	CTC-273B12.6	lincRNA	0.853306	0.00682517	0.0197461
ENSG00000257497	RP11-585P4.5	antisense	0.853493	0.00173935	0.0060436
ENSG00000270091	RP11-78O7.2	lincRNA	0.853895	0.00550542	0.0164222
ENSG00000261804	RP11-44F14.2	lincRNA	0.855042	0.00314443	0.0101305
ENSG00000265500	SENP3-EIF4A1	processed_transcript	0.858162	0.00935074	0.0258875
ENSG00000260077	RP11-254F7.2	lincRNA	0.862636	0.000432985	0.00176794
ENSG00000267374	LINC00669	lincRNA	0.869182	0.000671683	0.00261485
ENSG00000186615	KTN1-AS1	antisense	0.870218	0.000805688	0.00306737
ENSG00000242687	AC004893.11	antisense	0.874209	0.000513818	0.0020621
ENSG00000261777	RP11-529K1.2	processed_transcript	0.877822	0.000121676	0.000570239
ENSG00000228784	LINC00954	lincRNA	0.87857	0.0155693	0.039957
ENSG00000262468	RP11-95P2.1	lincRNA	0.878998	6.97026e-05	0.000345305
ENSG00000269290	RP11-869B15.1	lincRNA	0.88009	0.00506032	0.0152538
ENSG00000267519	MIR24-2	lincRNA	0.884584	0.00855992	0.0240305
ENSG00000247735	CTD-2574D22.2	antisense	0.885094	5.68921e-06	3.59326e-05
ENSG00000260269	CTD-2323K18.1	processed_transcript	0.887106	0.000592687	0.00233948
ENSG00000245904	RP11-796E2.4	antisense	0.891785	0.00363263	0.0114902
ENSG00000270010	CTD-2132N18.4	sense_intronic	0.89289	0.0170993	0.0432862
ENSG00000182404	RP1-86D1.3	sense_intronic	0.893999	9.4661e-05	0.000455172
ENSG00000231770	TMEM44-AS1	antisense	0.894832	1.38822e-06	9.94054e-06
ENSG00000237356	AL163953.3	lincRNA	0.897769	0.00196946	0.00674767
ENSG00000244945	RP11-1379J22.2	antisense	0.903732	0.0183367	0.0458789
ENSG00000175898	CTD-2369P2.2	lincRNA	0.905589	2.83091e-07	2.31753e-06
ENSG00000269352	AC018766.5	antisense	0.907122	9.80546e-05	0.000469694
ENSG00000260578	CTD-2541J13.1	lincRNA	0.907955	0.0135396	0.0354986
ENSG00000227199	ST7-AS1	antisense	0.908161	0.0011881	0.00430874
ENSG00000249375	CASC11	lincRNA	0.908674	0.0167641	0.0425746
ENSG00000245812	RP11-175K6.1	lincRNA	0.909203	0.00178281	0.00617615
ENSG00000260949	KB-1836B5.1	sense_overlapping	0.915371	0.00104224	0.00383914
ENSG00000261971	RP11-473M20.7	antisense	0.91558	0.000382122	0.00158393
ENSG00000177788	RP5-1061H20.4	lincRNA	0.916063	0.00215509	0.00729929
ENSG00000229278	RP11-483F11.7	antisense	0.916454	0.0153715	0.0394977
ENSG00000262429	RP5-1050D4.3	antisense	0.919245	0.0117742	0.0315922
ENSG00000272631	RP11-359E3.4	antisense	0.920947	1.5401e-05	8.87788e-05
ENSG00000271888	RP11-560J1.2	lincRNA	0.921399	0.00846342	0.0238
ENSG00000233547	RP11-57H14.2	antisense	0.921501	0.0197124	0.0487774
ENSG00000273117	AC144652.1	lincRNA	0.921809	3.99444e-05	0.000209046
ENSG00000267263	RP11-75C10.7	sense_intronic	0.922717	0.00237229	0.00793742
ENSG00000261801	LOXL1-AS1	antisense	0.923852	2.00062e-05	0.000112338
ENSG00000272791	RP11-464F9.22	lincRNA	0.924303	0.0102001	0.0279169
ENSG00000259895	RP11-715J22.2	antisense	0.926647	0.00132918	0.00475888
ENSG00000253669	KB-1732A1.1	lincRNA	0.926745	0.000277562	0.00118975
ENSG00000224046	AC005076.5	antisense	0.927176	0.000284442	0.00121609
ENSG00000253532	CTD-2340D6.1	sense_intronic	0.928532	0.00178784	0.00619155
ENSG00000264672	RP11-112H10.4	antisense	0.929701	0.000629139	0.00246972
ENSG00000272417	CTD-2199O4.6	lincRNA	0.929703	0.0142077	0.0369759
ENSG00000225506	CYP4A22-AS1	lincRNA	0.930115	0.0157851	0.0404281
ENSG00000273320	RP11-22N19.2	antisense	0.934653	0.00265619	0.00877893
ENSG00000236457	AC130689.5	sense_intronic	0.935288	0.0178972	0.0449611
ENSG00000214894	LINC00243	processed_transcript	0.935424	0.00252255	0.00838395
ENSG00000260417	CTD-2542L18.1	lincRNA	0.935634	0.00390508	0.012224
ENSG00000272269	RP11-500C11.3	antisense	0.936961	0.000185024	0.000828433
ENSG00000206417	H1FX-AS1	antisense	0.937558	5.24069e-05	0.000266814
ENSG00000231134	TCF7L1-IT1	sense_intronic	0.939053	0.014123	0.0367981
ENSG00000260743	RP11-255C15.3	lincRNA	0.939685	1.83133e-05	0.000103759
ENSG00000261061	RP11-303E16.2	sense_intronic	0.940176	1.76299e-09	2.18742e-08
ENSG00000273145	CITF22-92A6.1	lincRNA	0.942722	0.000640353	0.0025081
ENSG00000259345	RP11-624L4.1	antisense	0.945473	0.000373231	0.00155301
ENSG00000261087	KB-1460A1.5	lincRNA	0.950584	3.45514e-06	2.28896e-05
ENSG00000272672	RP11-302M6.5	lincRNA	0.953036	0.00588289	0.0173538
ENSG00000237187	NR2F1-AS1	processed_transcript	0.953794	0.000287921	0.00123079
ENSG00000258476	RP11-76E17.3	lincRNA	0.954747	0.00844613	0.0237598
ENSG00000234183	AC004854.4	antisense	0.959168	0.019986	0.0493185
ENSG00000267107	AC011526.1	lincRNA	0.96144	8.69944e-05	0.000422249
ENSG00000259081	RP11-488C13.6	antisense	0.962051	0.00841663	0.0236875
ENSG00000236269	ENO1-IT1	sense_intronic	0.962168	2.77168e-05	0.000150524
ENSG00000250303	RP11-356J5.12	processed_transcript	0.963028	0.00124116	0.00447999
ENSG00000247092	SNHG10	antisense	0.964066	5.40897e-08	5.0548e-07
ENSG00000269934	RP5-1139B12.3	antisense	0.964174	0.00393638	0.0123072
ENSG00000259396	RP11-16O9.2	sense_intronic	0.964222	0.019383	0.0480909
ENSG00000260167	RP11-146F11.5	antisense	0.965532	0.000702704	0.0027181
ENSG00000226332	RP11-157P1.4	antisense	0.965864	0.000805201	0.00306589
ENSG00000234072	AC074117.10	antisense	0.967107	5.02994e-10	6.89708e-09
ENSG00000253438	PCAT1	lincRNA	0.968963	0.00108349	0.00396968
ENSG00000270580	RP11-1186N24.5	processed_transcript	0.969425	0.000815052	0.0030974
ENSG00000227214	HCG15	antisense	0.97189	0.00354437	0.0112506
ENSG00000223768	LINC00205	lincRNA	0.972801	5.64737e-08	5.25416e-07
ENSG00000233396	RP11-458D21.1	lincRNA	0.973612	0.000167577	0.000757676
ENSG00000228043	AC097721.2	lincRNA	0.973753	2.8236e-05	0.000153106
ENSG00000230184	SMYD3-IT1	sense_intronic	0.974298	0.00247393	0.00823544
ENSG00000257225	RP11-328C8.4	antisense	0.975575	0.0101585	0.0278248
ENSG00000254027	RP11-363E6.3	antisense	0.975621	0.00609047	0.0178856
ENSG00000261685	RP11-401P9.4	lincRNA	0.976084	0.000984862	0.00365132
ENSG00000260552	RP11-49I11.1	antisense	0.977862	0.000880348	0.00331973
ENSG00000236066	RP11-389O22.1	lincRNA	0.978382	0.00434626	0.0134046
ENSG00000234584	AC019186.1	lincRNA	0.980166	0.000615653	0.00242162
ENSG00000242759	LINC00882	lincRNA	0.98067	0.013935	0.0363837
ENSG00000232586	RP11-46A10.4	antisense	0.980865	2.83929e-05	0.00015393
ENSG00000272695	GAS6-AS2	lincRNA	0.983811	0.00207594	0.00707083
ENSG00000251161	RP11-540O11.1	lincRNA	0.983866	0.00155442	0.00547366
ENSG00000254842	RP11-890B15.2	lincRNA	0.990162	0.0138937	0.036294
ENSG00000232485	AC098820.3	processed_transcript	0.99294	0.000427615	0.00174965
ENSG00000224897	RP11-3B12.1	antisense	0.995943	0.00275275	0.00905804
ENSG00000265801	RP11-720N19.2	sense_intronic	0.997637	0.00251745	0.00836789
ENSG00000273204	RP4-549L20.3	antisense	0.999916	0.000362248	0.00151232
ENSG00000261496	RP13-514E23.1	sense_overlapping	0.999971	0.0163261	0.0416509
ENSG00000265263	RP11-135L13.4	antisense	1.0004	0.00326469	0.0104739
ENSG00000261051	RP11-274H2.5	sense_overlapping	1.00268	0.000586987	0.00231961
ENSG00000224536	RP11-134G8.7	antisense	1.00324	0.00108645	0.00398006
ENSG00000251259	AC004069.2	lincRNA	1.00511	0.0156674	0.0401694
ENSG00000237036	ZEB1-AS1	processed_transcript	1.00801	1.56076e-06	1.10676e-05
ENSG00000225331	AP001055.6	lincRNA	1.01173	0.0115954	0.0311597
ENSG00000259254	CTD-2339L15.3	sense_intronic	1.01226	0.00474105	0.014427
ENSG00000233237	LINC00472	lincRNA	1.01293	0.0123967	0.0329698
ENSG00000234405	LL0XNC01-250H12.3	antisense	1.01392	0.0147821	0.038252
ENSG00000272159	RP11-350N15.6	antisense	1.01554	0.00464693	0.0141859
ENSG00000249740	CTD-2127H9.1	lincRNA	1.01604	0.000282876	0.00121038
ENSG00000260219	RP11-347C12.10	lincRNA	1.01825	0.000235911	0.00102989
ENSG00000262681	RP11-311F12.1	lincRNA	1.01839	0.00754246	0.021524
ENSG00000231119	RP4-569M23.2	antisense	1.01861	0.00750183	0.0214315
ENSG00000182873	RP11-181G12.2	antisense	1.02274	0.00188074	0.00647828
ENSG00000273142	RP11-458F8.4	lincRNA	1.02431	0.00294449	0.00957966
ENSG00000179082	C9orf106	processed_transcript	1.02443	0.0119264	0.0319215
ENSG00000236528	RP1-125I3.2	antisense	1.0261	0.00303477	0.00983977
ENSG00000264548	RP13-516M14.2	antisense	1.02647	0.0200087	0.0493668
ENSG00000271774	RP4-678D15.1	antisense	1.03681	0.0195984	0.0485488
ENSG00000226849	RP4-635E18.7	antisense	1.03791	0.00519004	0.0155939
ENSG00000259438	CTD-2650P22.1	lincRNA	1.03836	0.00701007	0.0202047
ENSG00000255090	RP11-820L6.1	processed_transcript	1.0385	0.0152677	0.0392887
ENSG00000258701	LINC00638	lincRNA	1.04136	0.000652061	0.00254888
ENSG00000241472	PTPRG-AS1	processed_transcript	1.04182	0.017664	0.0444691
ENSG00000272918	CTB-152G17.6	antisense	1.04236	2.59037e-05	0.000141756
ENSG00000232533	AC093673.5	antisense	1.0424	2.98962e-11	5.22569e-10
ENSG00000264167	RP1-253P7.1	sense_intronic	1.04651	0.00305168	0.00988132
ENSG00000260317	RP11-48B3.4	lincRNA	1.05353	0.0102956	0.0281195
ENSG00000261220	RP11-629O1.2	lincRNA	1.05481	2.00472e-05	0.000112528
ENSG00000231507	RP11-134P9.3	lincRNA	1.05608	0.0118578	0.0317811
ENSG00000254207	RP11-43A14.1	sense_intronic	1.05652	0.0108029	0.0292963
ENSG00000229619	MBNL1-AS1	antisense	1.05788	0.000257522	0.00111341
ENSG00000222041	LINC00152	lincRNA	1.05988	9.85657e-06	5.89705e-05
ENSG00000245248	USP2-AS1	antisense	1.06051	0.00289042	0.00943795
ENSG00000214772	RP11-174G6.1	antisense	1.06074	0.00313391	0.0101028
ENSG00000260579	RP11-382A20.2	antisense	1.06079	0.0121162	0.0323276
ENSG00000261673	RP11-328J14.1	lincRNA	1.06147	0.0107737	0.0292421
ENSG00000227456	LINC00310	lincRNA	1.06538	0.000469591	0.0019016
ENSG00000229331	GK-IT1	sense_intronic	1.06642	0.00404955	0.0126146
ENSG00000268049	CTD-2619J13.9	antisense	1.06768	0.0139937	0.0365095
ENSG00000256894	RP11-283G6.3	antisense	1.06825	0.00447493	0.0137513
ENSG00000260810	CTD-2547L24.4	lincRNA	1.06978	0.0118163	0.0316917
ENSG00000224614	TNK2-AS1	antisense	1.07148	0.00567198	0.0168547
ENSG00000273058	RP11-385F5.5	antisense	1.07511	1.64759e-06	1.16387e-05
ENSG00000261533	RP11-15N24.4	sense_overlapping	1.07586	3.23368e-05	0.000172778
ENSG00000197813	CTC-301O7.4	lincRNA	1.07813	0.00380329	0.0119494
ENSG00000244184	RP11-314A20.2	antisense	1.07947	0.0128679	0.03401
ENSG00000264269	RP11-15F12.1	antisense	1.07959	0.00746484	0.0213394
ENSG00000272970	RP11-329B9.4	lincRNA	1.08091	0.0024198	0.00807319
ENSG00000239213	RP11-85F14.5	antisense	1.08157	2.02158e-08	2.05008e-07
ENSG00000235033	RP11-61I13.3	antisense	1.08826	9.16495e-05	0.000442452
ENSG00000272544	CTA-357J21.1	sense_intronic	1.09043	0.00116437	0.00423196
ENSG00000237484	AP000476.1	lincRNA	1.09285	0.00436701	0.0134635
ENSG00000271754	RP3-337H4.9	antisense	1.09438	0.00299099	0.00971787
ENSG00000215447	BX322557.10	processed_transcript	1.09451	5.82973e-15	2.04602e-13
ENSG00000258279	LINC00592	lincRNA	1.09561	0.0140756	0.036699
ENSG00000254602	AP000662.4	sense_overlapping	1.09617	0.000228043	0.000999017
ENSG00000245688	CTB-26E19.1	sense_intronic	1.09676	0.0127725	0.0337874
ENSG00000243176	RP11-550I24.2	processed_transcript	1.09742	0.000106933	0.00050689
ENSG00000226419	RP11-31F15.1	antisense	1.09745	4.92226e-08	4.63303e-07
ENSG00000250240	CTD-2154I11.2	antisense	1.1023	0.011147	0.0300942
ENSG00000254281	KB-1507C5.4	lincRNA	1.10394	0.00611724	0.0179578
ENSG00000268129	RP11-91G21.1	lincRNA	1.10429	3.90744e-05	0.000205014
ENSG00000225032	RP11-228B15.4	antisense	1.10476	2.46649e-09	2.95978e-08
ENSG00000224945	RP11-82L18.2	sense_intronic	1.10591	2.05047e-06	1.41912e-05
ENSG00000272788	RP11-674N23.4	sense_intronic	1.10645	0.000520855	0.00208501
ENSG00000273129	RP5-973M2.2	lincRNA	1.10656	0.00192674	0.00662005
ENSG00000259447	RP11-462P6.1	lincRNA	1.10745	0.000329357	0.00138809
ENSG00000268895	A1BG-AS1	antisense	1.11091	5.78953e-07	4.46621e-06
ENSG00000261386	CTD-2012K14.6	lincRNA	1.11557	0.00113315	0.00413042
ENSG00000270040	RP11-416A14.1	sense_intronic	1.1192	0.0124973	0.0331922
ENSG00000262380	CTB-193M12.3	sense_intronic	1.12278	0.00102938	0.003798
ENSG00000272374	RP3-329A5.8	lincRNA	1.12363	1.33211e-08	1.40677e-07
ENSG00000225163	LINC00618	lincRNA	1.12611	0.000648524	0.00253694
ENSG00000259635	AC100830.3	antisense	1.12656	0.0189055	0.0470661
ENSG00000260855	RP11-439E19.10	antisense	1.12739	0.00339857	0.0108523
ENSG00000227953	RP11-439E19.3	processed_transcript	1.12817	0.00472726	0.0143962
ENSG00000230839	RP5-968J1.1	lincRNA	1.12836	0.0180538	0.0453009
ENSG00000261512	RP11-46D6.1	lincRNA	1.1304	1.66256e-05	9.51055e-05
ENSG00000272702	RP11-44N22.3	processed_transcript	1.13093	0.000716116	0.0027642
ENSG00000254554	RP11-351I24.1	antisense	1.14287	0.000281538	0.00120515
ENSG00000272449	RP3-395M20.12	lincRNA	1.14302	9.53137e-05	0.00045789
ENSG00000258101	RP11-977B10.2	antisense	1.14451	0.00479301	0.0145625
ENSG00000232065	LINC01063	antisense	1.14747	0.00299359	0.00972529
ENSG00000257913	RP11-386G11.5	antisense	1.14935	0.00391345	0.0122478
ENSG00000254606	RP11-22P4.2	lincRNA	1.1496	0.015909	0.040719
ENSG00000203585	RP11-542B15.1	lincRNA	1.1501	0.00403376	0.0125759
ENSG00000270145	CTD-2267D19.6	lincRNA	1.1543	1.55445e-07	1.34212e-06
ENSG00000225077	LINC00337	antisense	1.15479	0.00423248	0.0130898
ENSG00000246731	CTD-2514K5.2	antisense	1.15507	8.90423e-05	0.000430659
ENSG00000247317	RP11-273G15.2	lincRNA	1.16005	9.90433e-05	0.000473785
ENSG00000263335	AF001548.5	antisense	1.16025	1.55414e-05	8.94896e-05
ENSG00000260896	RP11-314O13.1	lincRNA	1.16058	0.0180725	0.0453407
ENSG00000272524	RP11-254F7.4	lincRNA	1.16271	0.000655944	0.00256182
ENSG00000237950	RP11-7O11.3	antisense	1.16396	0.000601087	0.00237026
ENSG00000226472	RP11-551L14.4	lincRNA	1.16481	0.00374602	0.0117907
ENSG00000253746	RP11-527N22.2	lincRNA	1.16714	0.0170515	0.0431789
ENSG00000273341	RP5-899E9.1	lincRNA	1.17046	0.0131205	0.0345584
ENSG00000267221	CTD-2132N18.2	sense_intronic	1.17218	0.000251104	0.00108896
ENSG00000236107	AC010127.3	antisense	1.17336	0.016498	0.0420246
ENSG00000265185	SNORD3B-1	lincRNA	1.17353	0.000454569	0.00184935
ENSG00000253417	RP11-109J4.1	lincRNA	1.17432	0.0168845	0.0428321
ENSG00000243629	LINC00880	lincRNA	1.17507	0.00462856	0.0141422
ENSG00000227076	RP11-4C20.4	sense_intronic	1.17648	0.0166484	0.0423556
ENSG00000250999	RP11-1379J22.5	antisense	1.17706	0.016805	0.0426648
ENSG00000231648	RP11-372M18.2	lincRNA	1.17851	0.00853518	0.0239717
ENSG00000258376	RP4-647C14.2	antisense	1.17934	0.0011085	0.00405091
ENSG00000196421	LINC00176	lincRNA	1.18007	4.10082e-08	3.91734e-07
ENSG00000267416	CTD-2319I12.2	lincRNA	1.18051	0.00307723	0.00994664
ENSG00000260648	RP11-133K1.7	sense_intronic	1.18058	0.000112752	0.000531578
ENSG00000269936	MIR145	lincRNA	1.18117	0.00103217	0.00380606
ENSG00000272138	RP11-27N21.3	lincRNA	1.18478	0.0198336	0.0490001
ENSG00000245648	RP11-277P12.20	antisense	1.18514	0.00111258	0.00406301
ENSG00000258430	RP11-982M15.2	antisense	1.18733	0.0178778	0.044924
ENSG00000243155	RP11-46A10.5	antisense	1.18752	1.70726e-06	1.20143e-05
ENSG00000271936	RP11-443B20.1	antisense	1.19049	2.38301e-09	2.86618e-08
ENSG00000254028	AC083843.2	lincRNA	1.19093	0.000214125	0.000944112
ENSG00000251455	RP11-164P12.3	antisense	1.19116	0.000701285	0.00271362
ENSG00000257607	RP11-449P15.1	antisense	1.19489	1.76988e-05	0.000100604
ENSG00000234899	AC005152.2	processed_transcript	1.19498	0.00587232	0.017334
ENSG00000229017	RP11-439L18.3	antisense	1.19569	0.0176033	0.0443547
ENSG00000248790	RP11-319G6.3	antisense	1.19573	0.0173139	0.0437447
ENSG00000260742	RP11-366L5.1	antisense	1.19605	0.00530085	0.0158768
ENSG00000253522	MIR146A	lincRNA	1.19966	0.000570749	0.00226141
ENSG00000228221	LINC00578	lincRNA	1.20054	0.000744638	0.00286199
ENSG00000264448	MIR378D2	lincRNA	1.20095	0.000212835	0.000938972
ENSG00000262712	RP11-295D4.1	sense_intronic	1.20347	2.41869e-06	1.65001e-05
ENSG00000251379	RP11-484O2.1	antisense	1.2061	0.0179604	0.0451065
ENSG00000225479	PLCB1-IT1	sense_intronic	1.21134	0.000547431	0.00218057
ENSG00000263235	RP11-461A8.4	sense_overlapping	1.21183	2.52667e-07	2.09079e-06
ENSG00000273004	GS1-279B7.2	lincRNA	1.2153	3.01489e-06	2.01643e-05
ENSG00000241155	ARHGAP31-AS1	antisense	1.21608	0.0185381	0.0463018
ENSG00000254548	RP11-429J17.5	antisense	1.22117	0.0119981	0.032078
ENSG00000273230	RP11-1246C19.1	lincRNA	1.2215	1.50494e-08	1.56717e-07
ENSG00000235897	TM4SF19-AS1	antisense	1.22284	0.000301303	0.00128182
ENSG00000182310	LINC00085	processed_transcript	1.22864	7.75168e-08	7.04918e-07
ENSG00000215246	RP11-43F13.3	antisense	1.22988	0.0131511	0.0346216
ENSG00000232527	RP11-14N7.2	lincRNA	1.23153	6.69337e-06	4.16306e-05
ENSG00000264808	MIR4523	antisense	1.232	0.0144544	0.037534
ENSG00000237548	TTLL11-IT1	processed_transcript	1.23348	0.00239057	0.00799094
ENSG00000205885	C1RL-AS1	antisense	1.23647	5.02517e-08	4.72367e-07
ENSG00000260874	RP11-715J22.4	lincRNA	1.23749	0.00398936	0.0124618
ENSG00000235445	XXbac-B476C20.14	sense_intronic	1.23931	0.00331738	0.0106214
ENSG00000253929	RP11-382A18.2	lincRNA	1.24111	0.00638345	0.0186328
ENSG00000254389	RHPN1-AS1	antisense	1.24143	6.2504e-05	0.0003126
ENSG00000271781	CTD-2589H19.6	antisense	1.24236	8.94436e-05	0.000432467
ENSG00000267226	RP11-126O1.5	antisense	1.24371	0.00190355	0.0065468
ENSG00000196668	LINC00173	processed_transcript	1.24386	0.000171609	0.000773792
ENSG00000273374	RP11-383I23.2	lincRNA	1.24584	0.000107918	0.000510946
ENSG00000229021	NBPF18P	antisense	1.24725	0.00227297	0.0076491
ENSG00000259450	RP11-265N7.1	lincRNA	1.25296	6.49631e-05	0.00032397
ENSG00000224843	LINC00240	lincRNA	1.2544	7.9028e-06	4.83773e-05
ENSG00000232445	RP11-132A1.4	antisense	1.25521	3.58824e-05	0.000189782
ENSG00000234913	XXbac-B476C20.13	sense_intronic	1.25551	0.00173335	0.00602606
ENSG00000230148	HOXB-AS1	antisense	1.25682	1.76128e-06	1.23529e-05
ENSG00000228010	AC073343.13	antisense	1.26304	0.000749308	0.00287748
ENSG00000267473	AC005789.11	lincRNA	1.26307	0.00294866	0.00959124
ENSG00000254418	RP11-21L19.1	antisense	1.26332	0.00230483	0.0077389
ENSG00000267201	AC005624.2	lincRNA	1.26342	0.0105808	0.0288032
ENSG00000223855	AC147651.3	lincRNA	1.26388	9.60106e-06	5.75954e-05
ENSG00000227533	SLC2A1-AS1	lincRNA	1.26756	8.29464e-05	0.0004046
ENSG00000235279	RP11-539E19.2	sense_intronic	1.26868	0.000850575	0.00321761
ENSG00000225030	RP4-784A16.3	sense_intronic	1.27022	0.0124001	0.0329759
ENSG00000272219	CTB-181H17.1	sense_intronic	1.27092	7.38231e-05	0.000363825
ENSG00000259445	RP11-276M12.1	lincRNA	1.27917	0.000454509	0.00184934
ENSG00000254325	RP11-318K15.2	sense_intronic	1.28167	1.20893e-05	7.10173e-05
ENSG00000227646	STEAP2-AS1	processed_transcript	1.28515	0.00287845	0.00940375
ENSG00000255031	RP11-802E16.3	antisense	1.294	5.36422e-06	3.40924e-05
ENSG00000246334	PRR7-AS1	antisense	1.29476	0.000552768	0.00219932
ENSG00000271576	RP11-486G15.2	lincRNA	1.29545	0.000124731	0.000582821
ENSG00000246877	DNM1P35	antisense	1.29784	2.76041e-06	1.86128e-05
ENSG00000263080	RP11-485G7.5	antisense	1.29928	0.00673305	0.0195065
ENSG00000271417	RP11-909M7.3	lincRNA	1.30042	0.00268024	0.00884816
ENSG00000260735	RP11-72I8.1	antisense	1.30107	0.00182699	0.00631183
ENSG00000237989	AP001046.5	lincRNA	1.30368	1.68883e-06	1.18952e-05
ENSG00000239300	RP11-400L8.2	antisense	1.30429	0.0170692	0.0432134
ENSG00000268460	AC006262.6	processed_transcript	1.30494	0.0191336	0.0475662
ENSG00000236095	RP11-49O14.2	sense_intronic	1.3062	5.10286e-05	0.000260303
ENSG00000214184	AC012487.2	antisense	1.30715	0.000634554	0.00248849
ENSG00000242791	RP11-651P23.5	lincRNA	1.30949	0.000891828	0.0033583
ENSG00000259209	RP5-991G20.2	antisense	1.3124	0.000804795	0.00306471
ENSG00000266835	RP11-838N2.4	lincRNA	1.31444	7.67705e-05	0.000376838
ENSG00000241288	RP11-379B18.5	lincRNA	1.31465	7.14352e-05	0.000352998
ENSG00000263033	RP11-396B14.2	lincRNA	1.31653	0.0109665	0.0296882
ENSG00000248787	RP11-666A20.4	lincRNA	1.31773	6.74644e-05	0.000335274
ENSG00000257681	RP11-341G23.4	antisense	1.31925	5.77564e-06	3.64272e-05
ENSG00000236481	AC002331.1	lincRNA	1.31992	0.00302473	0.00981328
ENSG00000261211	RP1-80N2.3	lincRNA	1.31998	3.7853e-06	2.48308e-05
ENSG00000246695	RASSF8-AS1	antisense	1.32073	3.15858e-08	3.07903e-07
ENSG00000225746	AL132709.5	lincRNA	1.32186	0.0036861	0.0116265
ENSG00000266579	RP1-71H19.2	lincRNA	1.32271	8.00886e-05	0.000391633
ENSG00000266304	RP11-484N16.1	lincRNA	1.32343	0.00416502	0.0129167
ENSG00000269867	CTD-2583A14.8	sense_intronic	1.32354	0.00483975	0.0146861
ENSG00000251095	RP11-115D19.1	antisense	1.32376	0.0199113	0.049165
ENSG00000259424	RP11-35O15.1	antisense	1.32523	0.010617	0.0288847
ENSG00000272377	RP11-682N22.1	lincRNA	1.32588	5.82352e-06	3.66924e-05
ENSG00000250986	AC141928.1	lincRNA	1.32634	0.00399779	0.0124794
ENSG00000234707	RP11-745C15.2	antisense	1.32646	0.00142007	0.00505263
ENSG00000249252	RP11-665G4.1	antisense	1.32671	0.00838573	0.0236111
ENSG00000229334	AC046143.3	antisense	1.32738	1.97626e-05	0.000111109
ENSG00000188070	C11orf95	lincRNA	1.33104	7.24702e-24	1.35571e-21
ENSG00000259901	RP5-991G20.4	antisense	1.33503	2.95649e-12	6.29943e-11
ENSG00000232807	RP11-536K7.3	antisense	1.33705	0.000374669	0.00155838
ENSG00000267892	CTD-2540F13.2	antisense	1.33725	0.000869362	0.00328196
ENSG00000248994	RP11-259O2.1	lincRNA	1.33821	0.0015877	0.00557647
ENSG00000272155	RP11-707M3.3	antisense	1.34053	0.00014622	0.00067135
ENSG00000234869	RP3-439F8.1	antisense	1.3445	3.30082e-05	0.000175934
ENSG00000257605	RP11-680A11.5	antisense	1.3498	0.00135383	0.00483942
ENSG00000232555	AC104088.1	lincRNA	1.34995	5.09472e-05	0.00025993
ENSG00000267764	RP11-484L8.1	antisense	1.35294	0.0070904	0.0204138
ENSG00000204815	TTC25	processed_transcript	1.35317	7.96049e-05	0.000389571
ENSG00000231305	RP11-723O4.2	antisense	1.35412	0.000166119	0.000752074
ENSG00000226476	RP11-776H12.1	lincRNA	1.35561	0.000137244	0.000634871
ENSG00000262903	RP11-235E17.6	antisense	1.35861	3.17255e-05	0.000170088
ENSG00000261373	VPS9D1-AS1	antisense	1.35912	5.30322e-07	4.1153e-06
ENSG00000254682	RP11-660L16.2	antisense	1.36173	6.80726e-06	4.2272e-05
ENSG00000231840	AC073342.12	antisense	1.36466	0.00322262	0.01036
ENSG00000258592	RP11-108M12.3	lincRNA	1.37008	0.00159269	0.00558836
ENSG00000228649	AC005682.5	processed_transcript	1.37048	9.82838e-08	8.76273e-07
ENSG00000259780	RP11-304L19.12	lincRNA	1.37049	0.0147077	0.0380816
ENSG00000249057	MAST4-IT1	sense_intronic	1.3711	0.00552321	0.0164737
ENSG00000228274	RP3-508I15.9	antisense	1.37111	9.13726e-08	8.19537e-07
ENSG00000260293	RP11-715J22.6	sense_intronic	1.37164	0.0126567	0.0335166
ENSG00000250490	CTD-2324F15.2	lincRNA	1.37171	0.001886	0.00649356
ENSG00000267030	CTB-50L17.7	antisense	1.37337	2.32795e-05	0.000128333
ENSG00000259031	CTD-2062F14.3	lincRNA	1.37678	0.0151745	0.0391001
ENSG00000226155	AC124944.3	antisense	1.37738	0.0201707	0.0497119
ENSG00000259723	RP5-823G15.5	antisense	1.37837	4.5848e-05	0.000236447
ENSG00000223784	RP11-554I8.2	lincRNA	1.37867	0.00913339	0.0253951
ENSG00000259768	RP5-991G20.1	antisense	1.38402	2.76214e-11	4.87142e-10
ENSG00000231632	RP11-82L18.4	lincRNA	1.3848	0.000389905	0.0016113
ENSG00000233871	DLG5-AS1	antisense	1.38601	0.000105442	0.000500732
ENSG00000260328	RP11-416I2.1	lincRNA	1.38664	0.00596796	0.0175668
ENSG00000272103	CTD-2653M23.3	lincRNA	1.38836	0.0139175	0.0363469
ENSG00000248243	RP11-93K22.13	lincRNA	1.38902	0.000617618	0.00242874
ENSG00000255318	RP11-655M14.13	lincRNA	1.39027	2.9025e-05	0.000157005
ENSG00000224995	RP5-991C6.3	lincRNA	1.39293	0.0106311	0.0289177
ENSG00000239791	AC002310.7	antisense	1.39427	2.5928e-05	0.000141864
ENSG00000225511	LINC00475	processed_transcript	1.39465	6.76556e-05	0.000336064
ENSG00000253848	RP11-10N23.5	antisense	1.39745	0.0140356	0.0366128
ENSG00000256433	RP1-102E24.8	lincRNA	1.39884	4.5025e-11	7.61595e-10
ENSG00000265413	RP11-789C17.1	sense_intronic	1.39914	0.000555922	0.0022099
ENSG00000232117	LINC00384	lincRNA	1.40428	0.00585686	0.01729
ENSG00000266999	AC015849.16	lincRNA	1.40462	0.000323573	0.00136573
ENSG00000234378	AC098828.2	lincRNA	1.40483	0.0151422	0.0390355
ENSG00000225953	SATB2-AS1	antisense	1.40552	0.0145515	0.0377299
ENSG00000233081	RP11-440G5.2	lincRNA	1.40962	0.0197563	0.0488553
ENSG00000224308	RP1-13P20.6	antisense	1.41203	0.00193186	0.00663547
ENSG00000272711	RP11-259N19.1	lincRNA	1.41232	2.73853e-07	2.24952e-06
ENSG00000269910	RP11-73M18.10	antisense	1.41417	0.00307121	0.00993128
ENSG00000267730	CTD-2537I9.5	lincRNA	1.41541	0.0150112	0.0387398
ENSG00000256146	RP11-319E16.2	lincRNA	1.41573	0.0188891	0.0470408
ENSG00000271208	RP1-142L7.8	lincRNA	1.42236	0.000434429	0.00177292
ENSG00000233610	LINC00462	lincRNA	1.42326	0.00884302	0.0247127
ENSG00000229989	MIR181A1HG	lincRNA	1.42795	1.32271e-08	1.39732e-07
ENSG00000214955	AP000318.2	lincRNA	1.43205	0.0169532	0.0429715
ENSG00000256234	RP11-283G6.4	antisense	1.43209	0.00764678	0.0217921
ENSG00000226445	XXyac-YX65C7_A.2	antisense	1.43264	3.7292e-08	3.58187e-07
ENSG00000230815	RP11-49O14.3	sense_intronic	1.43287	4.96706e-06	3.17997e-05
ENSG00000272068	RP11-284F21.9	lincRNA	1.43581	0.0123959	0.0329698
ENSG00000249669	MIR143HG	lincRNA	1.43676	6.75695e-05	0.00033569
ENSG00000248429	RP11-597D13.9	antisense	1.43874	9.28353e-05	0.000447543
ENSG00000255097	RP11-5L12.1	sense_intronic	1.43896	0.000106359	0.000504551
ENSG00000245522	RP11-540A21.2	lincRNA	1.44062	1.67308e-07	1.43509e-06
ENSG00000227542	AC092614.2	lincRNA	1.44162	2.08669e-05	0.000116525
ENSG00000231272	RP4-799P18.4	sense_intronic	1.443	0.013949	0.0364082
ENSG00000256564	RP11-424M22.3	antisense	1.44526	0.00350389	0.0111503
ENSG00000225518	RP11-396C23.2	lincRNA	1.44533	2.03047e-05	0.000113738
ENSG00000255306	RP5-901A4.1	antisense	1.44586	3.44917e-05	0.000183264
ENSG00000258938	RP11-317N8.5	antisense	1.45207	2.78356e-07	2.28233e-06
ENSG00000226659	RP11-137H2.4	antisense	1.45274	0.00899178	0.0250638
ENSG00000226803	RP11-203B9.4	antisense	1.45531	0.000162662	0.000738537
ENSG00000231646	AC008174.3	antisense	1.45946	9.5243e-06	5.72004e-05
ENSG00000230552	AC092162.1	lincRNA	1.46121	0.00306489	0.00991388
ENSG00000237927	RP3-393E18.2	lincRNA	1.46537	7.46212e-05	0.000367413
ENSG00000272476	RP1-191J18.66	antisense	1.46598	2.28008e-05	0.000125915
ENSG00000261159	RP11-723O4.9	lincRNA	1.47243	1.82691e-05	0.000103565
ENSG00000223414	LINC00473	lincRNA	1.47263	0.00929499	0.0257604
ENSG00000232077	LINC01031	lincRNA	1.47529	0.0202308	0.0498249
ENSG00000273038	RP11-479G22.8	lincRNA	1.47549	1.57186e-09	1.96893e-08
ENSG00000236358	RP5-827C21.2	antisense	1.47743	0.00198683	0.00679752
ENSG00000272941	RP11-134L10.1	antisense	1.48299	2.00741e-05	0.000112659
ENSG00000251602	RP11-521B24.3	antisense	1.48443	2.97512e-11	5.20614e-10
ENSG00000253851	RP11-318M2.3	antisense	1.48625	0.00271187	0.00894412
ENSG00000250334	LINC00989	lincRNA	1.48726	0.00128032	0.0046044
ENSG00000237870	AC073130.1	processed_transcript	1.48772	0.000152001	0.000694747
ENSG00000235726	AC010148.1	processed_transcript	1.4893	2.29728e-06	1.5764e-05
ENSG00000263470	RP11-160O5.1	lincRNA	1.4906	9.36707e-05	0.000451101
ENSG00000181097	RP11-429J17.2	antisense	1.49131	7.26867e-06	4.48185e-05
ENSG00000034063	UHRF1	processed_transcript	1.49268	2.37182e-18	1.52437e-16
ENSG00000237513	RP11-325F22.2	lincRNA	1.49274	0.00183215	0.00632686
ENSG00000273485	RP11-225H22.7	antisense	1.49337	0.000984144	0.00364995
ENSG00000258695	RP3-414A15.2	antisense	1.49341	0.013827	0.0361496
ENSG00000270172	RP5-1024G6.8	lincRNA	1.49522	3.76166e-07	3.00806e-06
ENSG00000262482	LA16c-321D4.2	antisense	1.49645	0.0146679	0.0379878
ENSG00000233154	RP4-655J12.4	lincRNA	1.49866	1.20111e-05	7.06238e-05
ENSG00000229953	RP11-284F21.7	antisense	1.49874	0.00220383	0.00744033
ENSG00000272070	AC005618.6	lincRNA	1.50102	4.85655e-08	4.57392e-07
ENSG00000228561	RP11-114M1.1	lincRNA	1.50143	0.000635434	0.00249101
ENSG00000268401	CTC-344H19.4	lincRNA	1.50169	0.0038666	0.012118
ENSG00000228192	RP11-342M1.3	antisense	1.50308	7.48654e-07	5.6723e-06
ENSG00000243797	CTB-111H14.1	sense_overlapping	1.50508	0.00247655	0.00824255
ENSG00000261342	AC006538.1	sense_intronic	1.50661	3.50586e-06	2.31767e-05
ENSG00000236924	RP11-390F4.6	lincRNA	1.50674	0.0193566	0.0480476
ENSG00000248693	CTD-2023M8.1	lincRNA	1.50912	0.000104882	0.000498597
ENSG00000228277	AC112518.3	lincRNA	1.50939	0.011875	0.0318138
ENSG00000238290	RP11-431K24.1	lincRNA	1.51063	0.00384201	0.0120559
ENSG00000269303	CTD-2527I21.7	antisense	1.51248	0.00782108	0.0222303
ENSG00000231185	AC005592.2	antisense	1.51409	0.000175728	0.000790209
ENSG00000235888	AF064858.8	lincRNA	1.51423	6.84092e-05	0.000339593
ENSG00000223725	AC007879.5	antisense	1.51513	2.68646e-07	2.21079e-06
ENSG00000267334	CTD-2534I21.8	lincRNA	1.51591	0.00062027	0.00243795
ENSG00000234290	AC116366.6	antisense	1.52002	3.49579e-05	0.000185459
ENSG00000256967	RP11-273B20.1	antisense	1.5242	0.00394398	0.0123297
ENSG00000267737	AC061992.2	lincRNA	1.52476	0.00275145	0.00905472
ENSG00000236345	RP11-59D5__B.2	antisense	1.52761	0.000876908	0.00330884
ENSG00000251331	RP11-689K5.3	lincRNA	1.52775	0.00231424	0.00776635
ENSG00000260859	RP11-254F19.2	sense_intronic	1.52902	0.00589807	0.0173872
ENSG00000253864	AC131025.8	lincRNA	1.53204	2.05871e-05	0.000115106
ENSG00000235904	RBMS3-AS3	antisense	1.53984	0.012554	0.0333149
ENSG00000230658	KLHL7-AS1	lincRNA	1.54224	0.000231479	0.00101251
ENSG00000262585	RP11-353N14.5	lincRNA	1.54377	0.000595667	0.00235007
ENSG00000261334	RP11-65J3.14	lincRNA	1.545	1.2619e-05	7.3784e-05
ENSG00000269189	RP11-573N10.1	sense_intronic	1.54599	7.55667e-05	0.000371684
ENSG00000249685	RP11-360F5.3	lincRNA	1.54974	9.86169e-06	5.899e-05
ENSG00000232018	AL132709.8	lincRNA	1.55158	0.000436016	0.00177893
ENSG00000267662	AC007796.1	antisense	1.5522	0.00897217	0.0250202
ENSG00000268889	CTD-2616J11.14	lincRNA	1.55357	0.018056	0.0453028
ENSG00000266495	RP11-17J14.2	antisense	1.55908	8.75292e-05	0.000424517
ENSG00000246451	RP11-894P9.1	antisense	1.56332	0.0135049	0.0354195
ENSG00000257829	RP11-845M18.6	antisense	1.56577	0.00143141	0.00508608
ENSG00000247934	RP11-967K21.1	antisense	1.56789	6.62695e-06	4.12582e-05
ENSG00000258399	MEG8	lincRNA	1.57106	0.000269594	0.00115986
ENSG00000172965	MIR4435-1HG	lincRNA	1.57234	9.39887e-18	5.47014e-16
ENSG00000256128	LINC00944	lincRNA	1.5724	1.77195e-05	0.000100703
ENSG00000271959	CTD-3064M3.7	antisense	1.57256	1.5287e-05	8.81704e-05
ENSG00000235450	RP11-142A5.1	lincRNA	1.58007	0.0194055	0.0481316
ENSG00000256443	RP11-794G24.1	lincRNA	1.5803	7.6622e-05	0.000376203
ENSG00000253553	RP11-586K2.1	antisense	1.58427	0.00237151	0.00793605
ENSG00000269962	RP13-238F13.5	lincRNA	1.58448	0.00252706	0.00839629
ENSG00000255651	RP11-466C23.4	lincRNA	1.58461	0.000523941	0.0020963
ENSG00000231703	RP4-669H2.1	antisense	1.58559	0.002098	0.00713282
ENSG00000226197	RP11-536O18.1	lincRNA	1.58645	0.00195224	0.00669813
ENSG00000177337	DLGAP1-AS1	antisense	1.58736	1.11227e-10	1.75396e-09
ENSG00000233844	KCNQ5-IT1	sense_intronic	1.58737	8.60721e-07	6.44219e-06
ENSG00000229162	RP11-84D1.1	antisense	1.58929	0.0013412	0.00479917
ENSG00000273186	RP11-339B21.10	sense_intronic	1.59009	0.000765079	0.00293266
ENSG00000268287	CTB-60B18.18	lincRNA	1.59159	0.0112167	0.0302668
ENSG00000251513	RP11-155G15.2	processed_transcript	1.59216	0.0125184	0.0332343
ENSG00000254721	RP11-805J14.5	antisense	1.59454	0.0148958	0.038502
ENSG00000233746	LINC00656	lincRNA	1.59518	0.0137308	0.0359311
ENSG00000254510	RP11-867G23.10	processed_transcript	1.59597	0.00705418	0.0203244
ENSG00000260574	RP11-801I18.1	lincRNA	1.60221	0.0173808	0.0438856
ENSG00000267028	RP11-619L19.1	antisense	1.60417	0.0123233	0.0328078
ENSG00000233791	RP11-134P9.1	lincRNA	1.60782	1.53586e-06	1.09206e-05
ENSG00000253948	RP11-410L14.2	lincRNA	1.60914	9.15052e-06	5.51982e-05
ENSG00000227066	RP3-340N1.2	lincRNA	1.60935	0.00911812	0.0253619
ENSG00000250280	RP11-305O6.3	sense_intronic	1.61006	1.81042e-08	1.85335e-07
ENSG00000249650	RP11-310P5.1	antisense	1.61033	0.0062238	0.0182243
ENSG00000238035	AC138035.2	lincRNA	1.61499	0.00250848	0.0083425
ENSG00000267199	RP11-861E21.2	antisense	1.61556	6.0161e-07	4.62963e-06
ENSG00000261341	CTD-2568A17.1	lincRNA	1.61699	0.0102141	0.027938
ENSG00000251365	RP11-332J15.3	lincRNA	1.61788	0.00953569	0.02633
ENSG00000225411	RP11-764K9.1	lincRNA	1.61981	0.00446506	0.0137244
ENSG00000228109	MFI2-AS1	antisense	1.6205	5.38152e-10	7.32167e-09
ENSG00000244198	RP4-545C24.1	antisense	1.62215	1.56879e-06	1.1122e-05
ENSG00000256417	RP11-1038A11.3	lincRNA	1.62288	0.00349919	0.0111376
ENSG00000250899	RP11-253E3.3	processed_transcript	1.62473	2.36274e-14	7.49305e-13
ENSG00000236671	PRKG1-AS1	antisense	1.62682	0.00663209	0.0192495
ENSG00000260577	RP11-615I2.2	antisense	1.62788	0.00593683	0.0174867
ENSG00000257135	RP11-320M2.1	lincRNA	1.63246	0.000103263	0.000491796
ENSG00000230649	AC024084.1	lincRNA	1.63249	0.00488724	0.0148074
ENSG00000235111	RP1-29C18.8	sense_intronic	1.63461	0.000242593	0.00105615
ENSG00000237721	AF064858.11	lincRNA	1.63772	0.000102656	0.00048935
ENSG00000255326	CTD-2530H12.4	antisense	1.63914	0.00994162	0.0273069
ENSG00000223960	AC009948.5	antisense	1.64018	2.90508e-17	1.54747e-15
ENSG00000230333	AC004538.3	processed_transcript	1.64087	0.000138656	0.000640269
ENSG00000263257	RP11-65J21.4	lincRNA	1.64111	0.00825101	0.0232881
ENSG00000267057	RP11-456O19.2	lincRNA	1.6432	0.000763673	0.00292834
ENSG00000228203	RNF144A-AS1	processed_transcript	1.64321	1.92968e-06	1.34189e-05
ENSG00000270190	RP11-803D5.4	lincRNA	1.64604	4.57593e-07	3.58545e-06
ENSG00000157152	SYN2	processed_transcript	1.64778	0.00291979	0.00951602
ENSG00000248599	RP11-302J23.1	lincRNA	1.65022	0.000728068	0.00280551
ENSG00000272405	RP11-284F21.10	antisense	1.65025	0.000198673	0.000883152
ENSG00000237167	AC128709.2	lincRNA	1.65613	0.0154835	0.0397529
ENSG00000260302	RP11-973H7.1	lincRNA	1.65625	0.00409439	0.0127215
ENSG00000261305	RP4-584D14.7	sense_overlapping	1.66041	0.00723375	0.0207507
ENSG00000261625	RP11-554A11.4	sense_overlapping	1.66068	0.00627216	0.018342
ENSG00000230439	RP11-488P3.1	sense_intronic	1.66231	0.000263022	0.00113485
ENSG00000250934	RP11-71E19.1	lincRNA	1.66256	0.018909	0.047071
ENSG00000225857	RP11-46A10.2	lincRNA	1.66506	0.00184371	0.00636329
ENSG00000260941	LINC00622	sense_overlapping	1.66574	8.14563e-06	4.97278e-05
ENSG00000248927	CTD-2334D19.1	lincRNA	1.66641	0.000978135	0.00362895
ENSG00000254810	RP11-672A2.4	lincRNA	1.67032	0.00273856	0.00901797
ENSG00000188660	LINC00319	lincRNA	1.671	2.60417e-08	2.58427e-07
ENSG00000269106	CTD-2619J13.23	antisense	1.67199	0.000201479	0.000894741
ENSG00000257698	RP11-620J15.3	lincRNA	1.67336	1.66037e-08	1.71482e-07
ENSG00000215533	LINC00189	sense_overlapping	1.67368	0.000165043	0.000748048
ENSG00000270661	RP1-142L7.9	lincRNA	1.67987	9.91349e-07	7.3274e-06
ENSG00000253210	RP11-809O17.1	antisense	1.68015	0.00340608	0.0108732
ENSG00000267750	AC003102.3	antisense	1.68142	6.23114e-06	3.89871e-05
ENSG00000231298	LINC00704	lincRNA	1.68749	0.000347146	0.0014557
ENSG00000214803	RP11-37N22.1	lincRNA	1.68858	0.00990198	0.0272075
ENSG00000259006	RP11-566K11.4	antisense	1.69002	0.00480256	0.0145901
ENSG00000268108	CTB-60B18.12	antisense	1.69119	0.00819364	0.0231365
ENSG00000273261	RP11-531F16.4	antisense	1.69183	8.45853e-06	5.14187e-05
ENSG00000203635	AC144450.2	lincRNA	1.69213	0.0171039	0.0432943
ENSG00000227248	FAM155A-IT1	sense_intronic	1.69336	0.000788518	0.00301185
ENSG00000259240	RP11-108K3.1	lincRNA	1.69702	1.75471e-06	1.23124e-05
ENSG00000254340	RP11-10A14.3	antisense	1.69779	0.0101543	0.0278156
ENSG00000238042	RP11-815M8.1	lincRNA	1.69795	0.0054209	0.0161993
ENSG00000236532	AL035610.2	lincRNA	1.69884	0.00100419	0.00371551
ENSG00000235565	RP11-86H7.7	lincRNA	1.70078	0.0025859	0.00857095
ENSG00000229896	RP11-456H18.2	lincRNA	1.70283	0.00105471	0.00387872
ENSG00000258623	CTD-2325P2.3	antisense	1.7094	0.00796738	0.022589
ENSG00000233056	ERVH48-1	lincRNA	1.71194	0.00985268	0.0271005
ENSG00000228340	RP5-1043L13.1	lincRNA	1.71422	0.000107081	0.000507441
ENSG00000228719	RP5-1119A7.14	lincRNA	1.71514	0.000418742	0.00171782
ENSG00000230498	RP4-564M11.2	antisense	1.71516	0.00542641	0.0162142
ENSG00000229425	AJ006998.2	lincRNA	1.71633	0.0202192	0.049811
ENSG00000234076	TPRG1-AS1	lincRNA	1.71836	9.20855e-06	5.54631e-05
ENSG00000239774	RP11-496B10.3	lincRNA	1.71923	0.014927	0.0385635
ENSG00000254362	RP11-14I17.3	sense_intronic	1.71992	0.000363566	0.00151722
ENSG00000267034	RP11-384O8.1	lincRNA	1.71999	0.000160231	0.000728869
ENSG00000232194	RP1-313L4.3	antisense	1.72654	0.00351714	0.0111823
ENSG00000229867	STEAP3-AS1	antisense	1.72675	0.000304417	0.00129374
ENSG00000224413	AP001476.2	lincRNA	1.72719	0.0134351	0.0352584
ENSG00000242663	RP11-196G18.21	antisense	1.72918	0.00439073	0.0135255
ENSG00000273368	RP11-376P6.3	sense_intronic	1.72926	5.64532e-05	0.000285841
ENSG00000261105	RP11-173B14.5	antisense	1.72966	0.0113833	0.0306611
ENSG00000253784	RP11-1145L24.1	lincRNA	1.73019	0.00124008	0.00447712
ENSG00000231346	RP5-836N10.1	lincRNA	1.73072	0.00369762	0.011657
ENSG00000254632	RP11-21L23.4	antisense	1.73081	0.0120052	0.0320888
ENSG00000258535	RP11-280K24.4	sense_overlapping	1.73147	0.00372302	0.0117253
ENSG00000224959	AC017002.2	lincRNA	1.73204	2.1636e-13	5.73337e-12
ENSG00000259863	SH3RF3-AS1	lincRNA	1.7323	2.19533e-05	0.000121727
ENSG00000225684	FAM225B	lincRNA	1.73253	0.00287624	0.00939846
ENSG00000246130	RP11-875O11.2	antisense	1.73262	0.00939509	0.0259966
ENSG00000272707	RP11-534C12.1	lincRNA	1.73362	0.000184569	0.000826773
ENSG00000271933	RP11-338I21.1	antisense	1.73478	0.000423996	0.0017363
ENSG00000261222	CTD-2006K23.1	lincRNA	1.73527	0.00418422	0.0129673
ENSG00000213279	RP1-29C18.9	sense_intronic	1.73658	0.00041794	0.00171475
ENSG00000233542	RP11-547D24.1	antisense	1.73669	0.00676211	0.0195834
ENSG00000227218	RP11-203J24.8	antisense	1.7401	0.0121121	0.0323249
ENSG00000272796	RP1-74M1.3	lincRNA	1.74019	0.00352703	0.0112103
ENSG00000237892	KLF7-IT1	sense_intronic	1.74157	3.53412e-08	3.4087e-07
ENSG00000229656	RP11-462L8.1	lincRNA	1.74383	0.00362836	0.0114801
ENSG00000253256	CTB-11I22.1	antisense	1.74611	0.00295161	0.00959883
ENSG00000185904	LINC00839	lincRNA	1.74812	4.272e-08	4.06603e-07
ENSG00000226520	KIRREL-IT1	sense_intronic	1.74849	0.000134985	0.0006258
ENSG00000256714	RP11-73M14.1	lincRNA	1.74855	0.00426704	0.0131837
ENSG00000225680	AL163953.2	lincRNA	1.7518	0.00780731	0.0221992
ENSG00000267280	RP11-332H18.4	antisense	1.75707	0.000178505	0.000801665
ENSG00000247151	CSTF3-AS1	antisense	1.76142	0.00311286	0.0100463
ENSG00000269895	AP000654.4	lincRNA	1.7634	9.44216e-07	7.01201e-06
ENSG00000228971	RP11-286B14.1	lincRNA	1.76564	0.000769073	0.00294618
ENSG00000262136	CTD-2033A16.3	antisense	1.76603	1.21959e-05	7.15632e-05
ENSG00000254980	RP11-794P6.6	antisense	1.76786	0.00721972	0.0207254
ENSG00000186530	XKR5	processed_transcript	1.77068	0.00265575	0.00877838
ENSG00000235760	AC138655.4	antisense	1.7733	0.000166122	0.000752074
ENSG00000267571	AC104532.4	antisense	1.77404	0.00242435	0.0080858
ENSG00000226747	AC007966.1	antisense	1.77669	0.000313046	0.00132522
ENSG00000240405	RP11-460N16.1	lincRNA	1.77673	0.000798063	0.00304092
ENSG00000234840	RP11-399D6.2	lincRNA	1.7771	0.0014025	0.00499747
ENSG00000236064	RP6-191P20.4	antisense	1.77715	0.0113899	0.0306736
ENSG00000271086	NAMA	lincRNA	1.78111	0.00221338	0.00746937
ENSG00000250917	RP4-785G19.5	sense_overlapping	1.78169	0.00312589	0.0100811
ENSG00000249309	RP11-153M7.5	antisense	1.78372	0.0155749	0.0399679
ENSG00000234871	LINC01032	lincRNA	1.78403	0.00158673	0.0055737
ENSG00000255750	RP11-283G6.5	antisense	1.78853	5.89078e-05	0.000297025
ENSG00000271811	RP1-79C4.4	lincRNA	1.78917	0.000612722	0.0024113
ENSG00000273272	CTA-384D8.34	lincRNA	1.79266	3.00595e-07	2.44997e-06
ENSG00000254444	RP11-290F24.3	sense_overlapping	1.79374	0.00576349	0.0170753
ENSG00000234902	AC007879.2	lincRNA	1.79391	4.59492e-06	2.95981e-05
ENSG00000272192	CTD-2532N20.1	lincRNA	1.79825	0.0006597	0.00257425
ENSG00000225231	AC091814.2	lincRNA	1.79945	0.00569504	0.016911
ENSG00000249328	RP11-26J3.1	lincRNA	1.80056	0.00288466	0.0094211
ENSG00000231613	RP5-943J3.1	sense_intronic	1.80181	0.0139386	0.0363842
ENSG00000262312	LA16c-390H2.4	sense_overlapping	1.80486	0.000217861	0.000958953
ENSG00000260585	RP13-192B19.2	lincRNA	1.80503	2.08728e-06	1.44269e-05
ENSG00000273209	RP11-107N15.1	lincRNA	1.80544	0.000456702	0.00185634
ENSG00000224167	RP3-522D1.1	lincRNA	1.80624	0.00577671	0.0171064
ENSG00000234626	RP1-149A16.12	antisense	1.80704	0.00133713	0.00478624
ENSG00000257042	RP11-993B23.3	antisense	1.80859	0.0091281	0.0253829
ENSG00000235927	NEXN-AS1	antisense	1.8102	0.00162749	0.00569711
ENSG00000224549	RP11-370B11.3	lincRNA	1.81157	0.00506652	0.015271
ENSG00000259178	CTD-2184D3.3	lincRNA	1.81223	0.00327584	0.0105033
ENSG00000240207	RP11-379F4.4	antisense	1.8138	6.57402e-15	2.28802e-13
ENSG00000250041	CTD-2003C8.2	lincRNA	1.81559	0.000242884	0.00105696
ENSG00000235126	AC128709.3	lincRNA	1.8171	0.00106571	0.00391184
ENSG00000272566	RP11-462G22.2	lincRNA	1.82348	0.0107271	0.0291335
ENSG00000214548	MEG3	lincRNA	1.82539	9.60056e-06	5.75954e-05
ENSG00000223843	EFCAB6-AS1	antisense	1.82716	0.0135009	0.035412
ENSG00000267313	RP11-142I20.1	lincRNA	1.82855	9.64225e-05	0.00046251
ENSG00000258819	RP11-7F17.3	lincRNA	1.82918	0.00064239	0.00251483
ENSG00000254968	RP11-65M17.3	lincRNA	1.83045	0.00312021	0.010068
ENSG00000273492	AP000230.1	lincRNA	1.84058	0.00649599	0.0189051
ENSG00000237596	RP13-143G15.4	antisense	1.84279	0.00952043	0.0262994
ENSG00000237813	AC002066.1	antisense	1.8449	0.00087701	0.00330884
ENSG00000254400	RP11-732A19.8	antisense	1.85087	0.0140567	0.0366618
ENSG00000225498	AC002064.5	lincRNA	1.85135	0.000309785	0.00131336
ENSG00000248266	RP11-402C9.1	sense_intronic	1.85652	0.0118642	0.0317924
ENSG00000257890	RP11-114F10.2	lincRNA	1.85723	0.000926813	0.00347008
ENSG00000233625	RP5-905G11.3	lincRNA	1.85947	0.00543316	0.0162313
ENSG00000253141	CTB-164N12.1	lincRNA	1.86375	0.0163562	0.0417174
ENSG00000253854	RP11-10N23.2	antisense	1.86629	0.000149188	0.000683287
ENSG00000251363	RP11-129M6.1	lincRNA	1.86778	4.57804e-05	0.000236176
ENSG00000272625	RP11-737O24.5	antisense	1.87355	3.15769e-05	0.00016938
ENSG00000228956	AC144521.1	processed_transcript	1.87524	1.9521e-06	1.35552e-05
ENSG00000240990	HOXA11-AS	antisense	1.87703	0.0130651	0.0344356
ENSG00000231806	PCAT7	antisense	1.87805	0.00086126	0.00325528
ENSG00000215196	AC091878.1	antisense	1.88752	0.0101347	0.0277718
ENSG00000246430	LINC00968	lincRNA	1.89065	0.000122021	0.000571516
ENSG00000253557	RP11-1080G15.1	lincRNA	1.8935	0.000360764	0.00150672
ENSG00000268655	CTB-60B18.10	lincRNA	1.89463	0.00463188	0.0141482
ENSG00000249916	CTD-2280E9.1	antisense	1.90001	0.00835447	0.0235441
ENSG00000246548	RP11-7F17.5	lincRNA	1.90305	0.00255177	0.00847033
ENSG00000236200	KDM4A-AS1	antisense	1.90419	1.19933e-07	1.05522e-06
ENSG00000255328	RP11-326C3.12	lincRNA	1.90534	0.000351605	0.00147199
ENSG00000245614	DDX11-AS1	antisense	1.90868	1.91763e-13	5.15104e-12
ENSG00000185186	LINC00313	lincRNA	1.90887	1.96749e-06	1.365e-05
ENSG00000257859	RP11-266E14.1	lincRNA	1.91012	0.00210922	0.00716477
ENSG00000254560	RP11-1L12.3	antisense	1.91033	9.71042e-10	1.26107e-08
ENSG00000225868	AC016582.2	lincRNA	1.91198	0.00197718	0.00676894
ENSG00000248161	RP11-499E18.1	lincRNA	1.91397	1.98925e-07	1.6797e-06
ENSG00000237609	AF064858.10	lincRNA	1.91469	0.000716526	0.00276544
ENSG00000266604	RP11-856M7.6	lincRNA	1.91861	0.00155548	0.00547615
ENSG00000256694	RP11-598F7.5	antisense	1.92008	6.26561e-06	3.91794e-05
ENSG00000272347	RP11-43F13.4	lincRNA	1.92038	0.0021018	0.00714268
ENSG00000232618	RP11-439L18.1	lincRNA	1.92138	2.95313e-05	0.000159524
ENSG00000232498	RP5-1011O1.2	antisense	1.92352	0.000123695	0.000578583
ENSG00000267327	CTD-2008L17.1	lincRNA	1.92618	3.64647e-06	2.40154e-05
ENSG00000232316	RP1-124C6.1	lincRNA	1.92781	0.00718841	0.0206506
ENSG00000230257	NFE4	antisense	1.9291	0.00197857	0.00677295
ENSG00000256508	RP11-554A11.6	antisense	1.92917	0.0016002	0.00561095
ENSG00000255910	RP11-405A12.2	lincRNA	1.92917	0.00180559	0.00624613
ENSG00000258602	RP11-7F17.7	lincRNA	1.93356	0.00239153	0.00799105
ENSG00000234471	AC147651.1	lincRNA	1.93362	0.00386225	0.0121104
ENSG00000227726	AP001271.3	sense_intronic	1.93466	0.00104257	0.00383991
ENSG00000272468	RP1-86C11.7	lincRNA	1.93627	6.50035e-07	4.96943e-06
ENSG00000262074	SNORD3B-2	lincRNA	1.93907	1.45085e-05	8.40348e-05
ENSG00000248360	LINC00504	lincRNA	1.94237	5.40108e-07	4.18917e-06
ENSG00000237819	AC002454.1	antisense	1.94294	0.00549888	0.0164074
ENSG00000270038	RP11-1070N10.7	lincRNA	1.94406	0.0153371	0.039419
ENSG00000272700	RP11-245C23.3	antisense	1.94606	3.37405e-07	2.72456e-06
ENSG00000223387	RP11-408H1.3	lincRNA	1.94831	3.14772e-08	3.07034e-07
ENSG00000235151	AC114730.2	antisense	1.94937	0.00868438	0.0243342
ENSG00000249359	RP11-374A4.1	lincRNA	1.94979	0.00606589	0.0178196
ENSG00000267607	CTD-2369P2.8	antisense	1.95006	0.00101761	0.00376077
ENSG00000262198	RP11-124N19.3	lincRNA	1.95331	0.0109689	0.0296901
ENSG00000217258	AC007249.3	lincRNA	1.95654	0.00278157	0.00913548
ENSG00000260498	RP4-536B24.4	lincRNA	1.95981	0.0168691	0.0427975
ENSG00000249695	RP11-598F7.4	antisense	1.96281	0.00238969	0.00798886
ENSG00000250451	HOXC-AS1	antisense	1.96554	0.00162105	0.00567709
ENSG00000269976	RP11-130L8.2	lincRNA	1.96766	0.00236428	0.00791568
ENSG00000223516	AFF2-IT1	sense_intronic	1.97089	0.00507247	0.0152845
ENSG00000224969	RP11-54O7.11	antisense	1.97409	0.00445105	0.0136876
ENSG00000228613	AC144450.1	antisense	1.97411	0.0163987	0.0417988
ENSG00000253931	RP11-909N17.2	antisense	1.97738	0.0106752	0.0290099
ENSG00000255186	RP11-514F3.5	sense_intronic	1.9823	0.00371961	0.0117169
ENSG00000231131	RP11-346D6.6	lincRNA	1.98605	0.000188716	0.000842584
ENSG00000253837	RP11-177H13.2	processed_transcript	1.98908	7.47797e-07	5.66839e-06
ENSG00000261730	RP4-668J24.2	antisense	1.99437	2.96691e-05	0.000160186
ENSG00000260805	RP11-61J19.4	lincRNA	1.99798	5.78177e-05	0.000292184
ENSG00000248884	CTC-537E7.3	lincRNA	2.00044	0.00357951	0.0113484
ENSG00000226756	AC007365.3	lincRNA	2.00632	2.95551e-06	1.9822e-05
ENSG00000253838	RP11-44K6.2	sense_intronic	2.00668	0.0192631	0.047854
ENSG00000272763	RP11-357H14.17	lincRNA	2.01511	0.00364784	0.0115313
ENSG00000260523	RP11-483P21.3	lincRNA	2.01697	2.48772e-06	1.6923e-05
ENSG00000235172	CTB-114C7.3	lincRNA	2.01899	0.000688186	0.00267115
ENSG00000261117	RP11-333O1.1	lincRNA	2.01953	0.00180862	0.00625454
ENSG00000260423	RP13-735L24.1	lincRNA	2.02525	3.46813e-07	2.79477e-06
ENSG00000226334	RP11-217B7.2	antisense	2.02804	0.00025307	0.00109643
ENSG00000242082	RP1-90G24.10	antisense	2.03211	0.0125895	0.0333809
ENSG00000257894	RP1-78O14.1	lincRNA	2.03238	6.29133e-06	3.93167e-05
ENSG00000262686	AC005356.1	lincRNA	2.03791	0.00483365	0.0146761
ENSG00000247134	RP11-11N9.4	lincRNA	2.03967	3.42827e-05	0.000182246
ENSG00000247081	RP11-318M2.2	antisense	2.04122	8.70527e-15	2.96413e-13
ENSG00000253302	STAU2-AS1	lincRNA	2.04931	0.00501073	0.0151215
ENSG00000203650	RP4-562J12.2	lincRNA	2.04977	0.0018092	0.00625516
ENSG00000224750	RP11-94M14.2	lincRNA	2.05268	0.00767832	0.0218681
ENSG00000264107	RP11-848P1.5	antisense	2.05475	0.000381712	0.00158264
ENSG00000236242	MYO16-AS1	antisense	2.05834	0.019117	0.0475323
ENSG00000272512	RP11-54O7.17	lincRNA	2.0586	1.01667e-09	1.31328e-08
ENSG00000233077	RP11-290F20.2	lincRNA	2.06175	1.0815e-05	6.4313e-05
ENSG00000231609	AC009501.4	antisense	2.06272	0.00476711	0.0144978
ENSG00000224789	AC012363.4	antisense	2.06525	1.10385e-06	8.06788e-06
ENSG00000267174	CTC-510F12.4	3prime_overlapping_ncrna	2.06612	0.00385815	0.0121012
ENSG00000234147	RP3-460G2.2	lincRNA	2.06683	0.00107947	0.00395726
ENSG00000224137	AC079767.4	lincRNA	2.06703	0.00864042	0.0242218
ENSG00000271778	RP11-379F4.8	sense_intronic	2.06903	1.49157e-10	2.2979e-09
ENSG00000236204	AC092594.1	lincRNA	2.0702	1.92204e-16	8.81835e-15
ENSG00000267769	CTB-50L17.9	antisense	2.07113	0.00190008	0.00653702
ENSG00000237517	DGCR5	antisense	2.0775	1.80966e-06	1.26612e-05
ENSG00000258121	RP11-722P11.4	antisense	2.08033	0.00014787	0.000678233
ENSG00000273032	DGCR9	lincRNA	2.0805	0.00943308	0.0260856
ENSG00000248265	RP11-834C11.3	lincRNA	2.08446	0.0014353	0.00509818
ENSG00000259376	RP11-505E24.3	antisense	2.08633	0.00113064	0.00412223
ENSG00000233593	RP4-665J23.1	lincRNA	2.08692	1.51729e-09	1.90437e-08
ENSG00000235121	RP11-90L20.2	antisense	2.09077	0.000260032	0.00112288
ENSG00000258850	RP11-214N1.1	lincRNA	2.09114	0.010183	0.0278798
ENSG00000251138	RP11-81H3.2	lincRNA	2.09214	0.0130127	0.0343206
ENSG00000266389	CTB-41I6.1	lincRNA	2.09393	0.00384682	0.0120693
ENSG00000267919	RP11-256I23.3	lincRNA	2.09574	0.00376582	0.0118459
ENSG00000254141	RP11-642D21.1	sense_intronic	2.09779	0.000142061	0.000654361
ENSG00000237803	LINC00211	lincRNA	2.09786	0.00665843	0.0193152
ENSG00000236333	TRHDE-AS1	processed_transcript	2.10116	0.00363036	0.0114843
ENSG00000203721	LINC00862	lincRNA	2.10663	4.38306e-09	5.02374e-08
ENSG00000240012	SLC9A9-AS1	antisense	2.10762	0.0111934	0.0302066
ENSG00000241679	RP11-80H8.4	lincRNA	2.10877	1.71136e-07	1.46393e-06
ENSG00000234423	AC019118.2	lincRNA	2.10972	0.00488046	0.0147925
ENSG00000265975	CTB-41I6.2	lincRNA	2.11213	0.000473071	0.00191446
ENSG00000227895	RP1-272J12.1	antisense	2.11349	0.0193166	0.0479604
ENSG00000267325	RP11-397A16.2	lincRNA	2.11732	5.42787e-11	9.03937e-10
ENSG00000227844	RP13-143G15.3	antisense	2.12089	0.00147502	0.00522331
ENSG00000204791	CTD-3065J16.6	antisense	2.12118	1.16079e-05	6.84841e-05
ENSG00000260442	RP11-22P6.3	antisense	2.12644	6.18341e-09	6.8961e-08
ENSG00000255966	RP5-940J5.3	antisense	2.1284	2.63971e-05	0.000144179
ENSG00000224189	HOXD-AS1	antisense	2.12933	5.97445e-09	6.68679e-08
ENSG00000215808	RP11-371I1.2	lincRNA	2.1315	0.00599484	0.0176394
ENSG00000226598	AC017060.1	lincRNA	2.13217	0.000741123	0.00285092
ENSG00000260244	RP11-588K22.2	sense_overlapping	2.13357	2.77097e-10	4.03736e-09
ENSG00000231772	RP1-154K9.2	lincRNA	2.1361	4.13043e-06	2.68538e-05
ENSG00000231612	RP11-522M21.3	antisense	2.13702	0.00102937	0.003798
ENSG00000232053	AC009784.3	lincRNA	2.14038	1.91022e-05	0.000107859
ENSG00000233858	AC026904.1	lincRNA	2.14699	0.000558644	0.00221865
ENSG00000247765	RP11-32B5.7	lincRNA	2.15117	5.82763e-06	3.67109e-05
ENSG00000249736	RP11-83M16.5	lincRNA	2.15162	0.00276909	0.00910513
ENSG00000244757	RP11-45A16.4	antisense	2.15474	0.0197542	0.0488538
ENSG00000237424	FOXD2-AS1	antisense	2.15731	8.78816e-14	2.49048e-12
ENSG00000227308	AC009502.4	lincRNA	2.16331	3.67995e-05	0.000194212
ENSG00000233723	AC007092.1	lincRNA	2.16443	0.00784083	0.0222764
ENSG00000232987	AC051649.6	lincRNA	2.16681	0.00302305	0.00980985
ENSG00000271826	RP1-93I3.1	antisense	2.17262	1.02187e-09	1.31945e-08
ENSG00000253766	RP11-804N13.1	antisense	2.17442	0.0122144	0.0325481
ENSG00000264015	RP11-176N18.2	lincRNA	2.17883	0.00461287	0.0141093
ENSG00000226965	AC003088.1	lincRNA	2.18046	0.000551536	0.00219525
ENSG00000272168	CASC15	lincRNA	2.18219	1.34829e-11	2.54346e-10
ENSG00000233896	RP4-684O24.5	antisense	2.18801	0.0131365	0.0345913
ENSG00000235890	TSPEAR-AS1	antisense	2.18902	0.0036873	0.0116292
ENSG00000255856	RP11-87C12.5	lincRNA	2.19142	0.00103828	0.00382591
ENSG00000244300	RP11-475N22.4	antisense	2.19343	1.06118e-06	7.77953e-06
ENSG00000260409	RP11-403B2.7	lincRNA	2.19512	3.99529e-07	3.18044e-06
ENSG00000262869	CTD-2545H1.1	sense_intronic	2.19621	0.00413461	0.01283
ENSG00000236039	AC019117.2	lincRNA	2.19951	0.000173769	0.00078241
ENSG00000236548	RP11-510H23.1	antisense	2.20342	5.03492e-09	5.72287e-08
ENSG00000249022	RP11-285C1.2	lincRNA	2.22342	0.00145109	0.00514845
ENSG00000264769	RP11-498C9.12	antisense	2.23028	0.0158493	0.040576
ENSG00000227591	RP1-28O10.1	antisense	2.2347	2.65286e-06	1.79531e-05
ENSG00000255491	RP11-1082L8.4	lincRNA	2.25347	0.00220231	0.0074368
ENSG00000233611	AC079135.1	antisense	2.2561	0.0160317	0.0409862
ENSG00000271984	RP3-337O18.9	antisense	2.25778	4.90684e-05	0.00025116
ENSG00000272545	CTC-527H23.4	lincRNA	2.2655	0.00365287	0.0115437
ENSG00000256540	RP11-598F7.6	lincRNA	2.26795	9.04556e-08	8.12601e-07
ENSG00000250682	LINC00491	lincRNA	2.27014	3.54807e-06	2.3436e-05
ENSG00000230001	RP11-70J12.1	sense_intronic	2.28031	4.58163e-07	3.58902e-06
ENSG00000235047	AC016751.3	antisense	2.28341	0.0176584	0.0444616
ENSG00000267654	RP11-973H7.4	lincRNA	2.28536	0.00192697	0.00662012
ENSG00000267108	RP11-861E21.1	lincRNA	2.28701	0.000256214	0.00110867
ENSG00000231064	RP11-263K19.4	antisense	2.2871	2.57244e-13	6.73722e-12
ENSG00000259744	RP11-138H8.6	sense_intronic	2.29042	0.000267185	0.00115107
ENSG00000228016	RAPGEF4-AS1	antisense	2.2917	0.00295358	0.00960427
ENSG00000269927	RP6-91H8.3	lincRNA	2.29299	6.74771e-06	4.19354e-05
ENSG00000205622	AF064858.6	lincRNA	2.29582	6.80474e-07	5.18447e-06
ENSG00000227078	AC004448.2	lincRNA	2.29596	0.000829872	0.00314914
ENSG00000260913	RP11-243E13.1	lincRNA	2.2995	7.11396e-05	0.000351647
ENSG00000234506	RP11-274B18.2	lincRNA	2.29997	0.000165436	0.000749486
ENSG00000256721	CACNA1C-IT3	sense_intronic	2.30453	1.09208e-05	6.4893e-05
ENSG00000259306	RP11-108K3.2	lincRNA	2.30821	1.47793e-06	1.05301e-05
ENSG00000272632	RP11-362F19.3	lincRNA	2.3087	0.00727601	0.0208565
ENSG00000242021	RP11-268G12.3	lincRNA	2.30881	0.0143187	0.037234
ENSG00000266970	RP11-806H10.4	lincRNA	2.31418	1.12174e-07	9.91392e-07
ENSG00000235997	AC109642.1	lincRNA	2.31675	0.000135555	0.00062789
ENSG00000272275	RP11-791G15.2	lincRNA	2.31843	2.2909e-05	0.000126446
ENSG00000228709	AP001065.15	lincRNA	2.32115	0.0111005	0.0299869
ENSG00000250195	RP11-371F15.3	antisense	2.32267	0.0016877	0.00588692
ENSG00000225764	LEPREL1-AS1	antisense	2.32296	0.00277556	0.00911782
ENSG00000270372	RP11-109M17.2	lincRNA	2.32503	0.000508916	0.00204582
ENSG00000223829	AC004870.4	processed_transcript	2.32781	0.00578137	0.017117
ENSG00000260910	LINC00565	lincRNA	2.34433	0.00242015	0.00807352
ENSG00000261773	WI2-89031B12.1	sense_overlapping	2.34604	5.82981e-05	0.000294423
ENSG00000250421	RP11-83M16.6	lincRNA	2.34651	1.128e-08	1.2054e-07
ENSG00000251093	RP11-414H23.3	lincRNA	2.35378	0.00209021	0.00711046
ENSG00000260953	RP11-426C22.6	lincRNA	2.36765	0.00222599	0.0075087
ENSG00000271590	RP11-181E10.3	lincRNA	2.37309	6.17069e-19	4.4176e-17
ENSG00000226856	AC093901.1	lincRNA	2.3754	3.52023e-05	0.000186598
ENSG00000261697	RP11-178L8.5	sense_intronic	2.37661	3.51755e-06	2.32491e-05
ENSG00000253414	RP11-150O12.6	sense_intronic	2.37669	1.03525e-06	7.60537e-06
ENSG00000254142	RP11-53M11.3	lincRNA	2.37778	6.91936e-07	5.27052e-06
ENSG00000238107	RP11-495P10.5	lincRNA	2.38158	0.0201069	0.0495662
ENSG00000248690	HAS2-AS1	antisense	2.38243	4.08789e-06	2.66103e-05
ENSG00000261742	LINC00922	lincRNA	2.38451	0.00303608	0.00984196
ENSG00000233682	RP11-13P5.2	antisense	2.38825	0.0020658	0.00704165
ENSG00000179428	AC073072.5	antisense	2.39093	0.000673544	0.00262047
ENSG00000261425	RP11-709B3.2	lincRNA	2.39264	1.15281e-07	1.01657e-06
ENSG00000231439	WASIR2	antisense	2.39365	0.000590631	0.00233279
ENSG00000235885	AC023115.2	lincRNA	2.40177	9.58159e-05	0.000459881
ENSG00000231948	HS1BP3-IT1	sense_intronic	2.40178	9.12925e-05	0.000440796
ENSG00000248359	CTC-537E7.2	lincRNA	2.40479	0.000502963	0.00202551
ENSG00000256546	AC156455.1	processed_transcript	2.41536	7.20559e-07	5.47263e-06
ENSG00000249318	AC010468.2	antisense	2.41599	0.00720335	0.0206859
ENSG00000224397	RP11-290F20.3	lincRNA	2.41623	2.11495e-13	5.60916e-12
ENSG00000234692	RP11-445L6.3	lincRNA	2.41749	0.000461777	0.00187479
ENSG00000273232	RP11-370A5.2	sense_intronic	2.42235	0.000196223	0.000873372
ENSG00000189229	AC069277.2	lincRNA	2.42557	3.78553e-07	3.02573e-06
ENSG00000260088	RP11-92G12.3	lincRNA	2.42769	0.0166983	0.0424624
ENSG00000262691	CTC-277H1.7	processed_transcript	2.42988	4.85251e-07	3.78706e-06
ENSG00000267409	RP11-567M16.2	lincRNA	2.43419	0.00195141	0.00669602
ENSG00000259869	AL022344.7	lincRNA	2.43758	1.96451e-05	0.000110567
ENSG00000232759	AC002480.3	antisense	2.44565	1.69228e-08	1.74377e-07
ENSG00000253616	RP11-875O11.3	antisense	2.44692	1.2428e-07	1.0889e-06
ENSG00000219926	RP11-394A14.2	lincRNA	2.4498	0.0141458	0.0368448
ENSG00000253214	RP11-1149M10.2	lincRNA	2.45035	1.74885e-05	9.96605e-05
ENSG00000223749	MIR503HG	lincRNA	2.4504	8.51221e-11	1.36213e-09
ENSG00000267722	RP11-815J4.1	lincRNA	2.45612	0.00659035	0.0191407
ENSG00000231901	RP11-281A20.1	lincRNA	2.45778	0.00582001	0.0172055
ENSG00000225541	AC002480.5	sense_overlapping	2.45904	4.27993e-06	2.77168e-05
ENSG00000272327	RP11-1002K11.1	lincRNA	2.46021	7.33054e-09	8.05258e-08
ENSG00000248240	RP11-159F24.5	antisense	2.46897	1.06856e-16	5.11154e-15
ENSG00000231528	FAM225A	lincRNA	2.46969	1.1472e-08	1.22426e-07
ENSG00000243810	RP5-1096J16.1	antisense	2.47387	0.00361639	0.0114457
ENSG00000249199	CTD-2139B15.5	lincRNA	2.47533	0.0101205	0.0277496
ENSG00000179219	LINC00311	lincRNA	2.47577	1.87928e-06	1.31191e-05
ENSG00000254902	ANO1-AS1	antisense	2.48532	0.00555989	0.0165721
ENSG00000255571	LINC00925	lincRNA	2.48751	5.07961e-12	1.03415e-10
ENSG00000177822	AC108142.1	antisense	2.49079	5.57252e-05	0.000282473
ENSG00000223652	AC106786.1	antisense	2.49578	0.00011837	0.000556076
ENSG00000251598	RP11-789C2.1	lincRNA	2.4978	0.00591113	0.0174186
ENSG00000228216	RP11-367F23.1	lincRNA	2.50004	0.00171144	0.00595913
ENSG00000232855	AF131217.1	lincRNA	2.50441	5.59553e-11	9.28492e-10
ENSG00000232233	RP11-573D15.2	lincRNA	2.51098	2.32148e-06	1.59092e-05
ENSG00000260086	RP11-42I10.1	lincRNA	2.51106	2.85681e-09	3.39448e-08
ENSG00000260430	RP11-626G11.4	lincRNA	2.51152	8.76944e-05	0.000425252
ENSG00000240907	BX255923.3	lincRNA	2.51289	0.000459167	0.00186588
ENSG00000242808	SOX2-OT	sense_overlapping	2.5143	3.14373e-09	3.70875e-08
ENSG00000251230	RP11-701P16.5	lincRNA	2.51513	3.05687e-07	2.48631e-06
ENSG00000230876	LINC00486	lincRNA	2.51744	0.000523428	0.00209451
ENSG00000246889	AP000487.5	antisense	2.5243	4.06981e-15	1.46681e-13
ENSG00000258815	RP11-408B11.2	lincRNA	2.52605	6.65669e-09	7.36643e-08
ENSG00000231453	AC018470.4	lincRNA	2.52625	1.62649e-05	9.32796e-05
ENSG00000259439	RP11-89K21.1	lincRNA	2.52732	0.00609398	0.0178942
ENSG00000258700	LINC00871	lincRNA	2.52808	0.00113688	0.0041429
ENSG00000237152	DLEU7-AS1	antisense	2.5314	6.68977e-10	8.94283e-09
ENSG00000258884	CTD-3035D6.2	lincRNA	2.53299	9.28465e-05	0.000447543
ENSG00000249425	RP11-502M1.2	lincRNA	2.5342	0.0153935	0.0395476
ENSG00000237686	RP5-1120P11.1	antisense	2.5436	1.24036e-13	3.42851e-12
ENSG00000245526	LINC00461	lincRNA	2.54678	0.000162412	0.000737612
ENSG00000250708	RP11-161D15.1	lincRNA	2.54879	0.00910089	0.025323
ENSG00000235493	AC092415.1	lincRNA	2.55757	4.65609e-08	4.40095e-07
ENSG00000240350	AC017002.1	lincRNA	2.56959	3.53769e-05	0.000187302
ENSG00000233907	RP4-617C6.1	lincRNA	2.57283	0.00952149	0.0263
ENSG00000272438	RP11-54O7.16	lincRNA	2.57511	0.00987031	0.0271371
ENSG00000257931	CTD-2311B13.7	lincRNA	2.57525	0.0190967	0.0474931
ENSG00000253317	RP11-142A23.1	lincRNA	2.58292	5.50625e-09	6.21589e-08
ENSG00000197085	NPSR1-AS1	processed_transcript	2.58302	2.77766e-06	1.8713e-05
ENSG00000223523	AC079613.1	sense_overlapping	2.58717	0.00106186	0.00390089
ENSG00000253661	ZFHX4-AS1	antisense	2.58953	0.00767071	0.0218514
ENSG00000270547	RP11-536O18.2	lincRNA	2.59622	1.16696e-05	6.8809e-05
ENSG00000250735	RP11-567N4.3	lincRNA	2.59703	0.00620054	0.0181664
ENSG00000232386	RP11-66B24.2	lincRNA	2.59858	2.81806e-06	1.8973e-05
ENSG00000237208	RP11-13E5.2	lincRNA	2.60238	0.00212341	0.00720674
ENSG00000258102	RP11-809C9.2	lincRNA	2.60682	4.27894e-07	3.38396e-06
ENSG00000236283	AC013463.2	antisense	2.60759	0.000943953	0.00352418
ENSG00000234292	RP11-213H15.1	lincRNA	2.61092	1.64289e-06	1.16107e-05
ENSG00000231971	RP11-557H15.3	lincRNA	2.61359	1.05174e-06	7.71932e-06
ENSG00000249628	LINC00942	lincRNA	2.61648	0.000301326	0.00128182
ENSG00000250548	RP11-47I22.2	lincRNA	2.62526	1.22488e-12	2.79765e-11
ENSG00000249153	CTD-2036A18.2	lincRNA	2.62801	0.000197847	0.000880103
ENSG00000248187	RP11-184M15.1	lincRNA	2.64282	5.16661e-06	3.29497e-05
ENSG00000253741	CTD-2292P10.4	antisense	2.64759	1.08472e-12	2.5085e-11
ENSG00000257718	RP11-396F22.1	antisense	2.6528	1.31055e-08	1.38493e-07
ENSG00000229722	RP11-557H15.5	lincRNA	2.65826	5.35555e-05	0.000272133
ENSG00000250519	RP11-680H20.2	lincRNA	2.66365	0.000154628	0.000705215
ENSG00000224017	AC005022.1	lincRNA	2.66406	0.00271487	0.00895216
ENSG00000237764	RP11-3B12.2	lincRNA	2.66488	0.00135645	0.00484711
ENSG00000229243	AC098973.1	lincRNA	2.66923	0.00167093	0.00583424
ENSG00000258082	RP11-443B7.3	lincRNA	2.67038	9.65358e-07	7.15549e-06
ENSG00000254484	CTA-797E19.1	sense_intronic	2.67287	1.51666e-13	4.12331e-12
ENSG00000163364	AC017048.3	lincRNA	2.70703	5.40002e-14	1.58978e-12
ENSG00000233818	AP000695.4	antisense	2.70871	2.7048e-08	2.67653e-07
ENSG00000249430	CTD-2231H16.1	lincRNA	2.71929	1.89371e-10	2.8572e-09
ENSG00000225206	MIR137HG	lincRNA	2.72073	0.00169067	0.00589531
ENSG00000237380	HOXD-AS2	antisense	2.72349	0.000155805	0.000710069
ENSG00000269019	AC005932.1	antisense	2.72538	5.42086e-06	3.44106e-05
ENSG00000272622	RP11-395N3.2	lincRNA	2.72871	3.26575e-08	3.17562e-07
ENSG00000230630	DNM3OS	antisense	2.72913	9.69057e-13	2.26267e-11
ENSG00000260862	RP11-22H5.2	sense_intronic	2.74877	8.90573e-09	9.64139e-08
ENSG00000236268	RP11-170N11.1	lincRNA	2.74898	0.000206978	0.000915796
ENSG00000260115	CTC-420A11.2	antisense	2.75638	2.14378e-05	0.000119293
ENSG00000226012	AP001434.2	lincRNA	2.76328	4.50753e-05	0.000232883
ENSG00000224842	RP11-123K19.1	antisense	2.77167	0.0186713	0.0465791
ENSG00000259977	AL121578.2	lincRNA	2.77247	0.0074266	0.0212397
ENSG00000259062	ACTN1-AS1	antisense	2.77391	1.57958e-07	1.36158e-06
ENSG00000228162	AC097713.3	lincRNA	2.77783	0.00226245	0.007618
ENSG00000258910	RP11-19E11.1	lincRNA	2.78136	0.00513057	0.015439
ENSG00000238033	AC002480.2	lincRNA	2.78187	1.03151e-06	7.58323e-06
ENSG00000263567	RP11-805L22.3	lincRNA	2.78268	0.019719	0.0487899
ENSG00000263551	RP11-78F17.1	lincRNA	2.78336	1.16832e-08	1.24552e-07
ENSG00000266573	RP11-449D8.5	lincRNA	2.79451	0.000279197	0.00119627
ENSG00000253768	CTB-33O18.1	lincRNA	2.79974	0.00153095	0.00539947
ENSG00000226194	RP1-137D17.1	lincRNA	2.80731	1.46658e-06	1.04564e-05
ENSG00000246228	CASC8	antisense	2.8116	0.00128592	0.0046219
ENSG00000268240	RP11-678G14.4	lincRNA	2.81175	0.00115615	0.00420453
ENSG00000183242	WT1-AS	antisense	2.81216	0.00288183	0.00941379
ENSG00000271156	RP11-642C5.1	lincRNA	2.81345	0.00047374	0.00191692
ENSG00000236028	RP11-323C15.2	lincRNA	2.82665	0.000632662	0.00248241
ENSG00000261848	CTD-2309O5.3	lincRNA	2.83064	5.5479e-06	3.51319e-05
ENSG00000238266	LINC00707	lincRNA	2.83102	3.02163e-07	2.46084e-06
ENSG00000254044	RP11-681L8.1	sense_overlapping	2.83289	8.16184e-06	4.98079e-05
ENSG00000259225	RP11-1008C21.1	lincRNA	2.83526	2.0737e-06	1.43393e-05
ENSG00000237713	AC006000.5	lincRNA	2.83651	0.00147935	0.00523631
ENSG00000265702	RP11-156L14.1	antisense	2.83824	3.96219e-07	3.15489e-06
ENSG00000266278	RP11-41O4.2	lincRNA	2.84042	4.48138e-05	0.000231684
ENSG00000227708	AC079150.3	lincRNA	2.84651	0.000528412	0.0021115
ENSG00000258955	LINC00519	lincRNA	2.85278	1.15201e-11	2.19559e-10
ENSG00000250390	RP11-338H14.1	lincRNA	2.86128	0.000823411	0.00312689
ENSG00000259886	U82695.10	lincRNA	2.86272	4.20934e-14	1.26225e-12
ENSG00000256115	RP11-319E16.1	lincRNA	2.86682	6.61359e-06	4.11832e-05
ENSG00000259432	RP11-37C7.2	sense_intronic	2.86707	4.01897e-06	2.62159e-05
ENSG00000234210	AC006372.4	lincRNA	2.86713	0.00035256	0.00147579
ENSG00000254639	CTD-2589M5.5	lincRNA	2.86896	7.65337e-06	4.69602e-05
ENSG00000229261	RP11-227H15.4	antisense	2.88429	0.00263132	0.00870404
ENSG00000203999	RP11-290F20.1	lincRNA	2.88431	1.63706e-17	9.02624e-16
ENSG00000229404	LINC00858	lincRNA	2.88492	4.37214e-05	0.000226596
ENSG00000248329	RP11-366M4.3	processed_transcript	2.88731	1.62877e-09	2.03535e-08
ENSG00000253187	HOXA-AS4	antisense	2.88765	7.72279e-13	1.84152e-11
ENSG00000249815	RP11-269F21.3	lincRNA	2.88998	0.000962828	0.0035847
ENSG00000244558	RP11-445H22.4	antisense	2.90476	1.1065e-06	8.08537e-06
ENSG00000253477	RP11-1C8.4	antisense	2.90713	5.43891e-09	6.1465e-08
ENSG00000272180	RP11-481J13.1	lincRNA	2.90803	2.14081e-06	1.47644e-05
ENSG00000255399	TBX5-AS1	antisense	2.91343	9.25377e-07	6.89002e-06
ENSG00000260895	RP11-554A11.7	lincRNA	2.91692	1.68153e-08	1.7344e-07
ENSG00000235884	LINC00941	lincRNA	2.91779	4.58043e-09	5.23658e-08
ENSG00000260177	RP4-536B24.3	lincRNA	2.93028	8.4542e-05	0.000411499
ENSG00000271579	RP11-116D17.3	lincRNA	2.93814	0.000557281	0.00221503
ENSG00000262001	DLGAP1-AS2	antisense	2.95043	1.22336e-20	1.20149e-18
ENSG00000248166	AC008984.2	processed_transcript	2.96324	4.54921e-07	3.56718e-06
ENSG00000258018	RP11-148B3.1	lincRNA	2.96419	1.69186e-07	1.44922e-06
ENSG00000227496	RP11-145A3.1	antisense	2.96582	0.000192584	0.000858638
ENSG00000263745	RP11-161I6.2	lincRNA	2.96732	8.59242e-13	2.01675e-11
ENSG00000255801	RP11-561P12.5	lincRNA	2.97375	4.21258e-05	0.000219339
ENSG00000250643	RP11-93K22.6	antisense	2.97672	2.53922e-06	1.72434e-05
ENSG00000236117	RP4-754E20__A.5	lincRNA	2.97683	0.00920964	0.0255661
ENSG00000238120	CTA-941F9.9	antisense	2.9821	7.24499e-09	7.97254e-08
ENSG00000249069	LINC01033	lincRNA	2.98239	0.00423324	0.0130908
ENSG00000253163	RP11-443C10.1	lincRNA	2.98252	0.00120797	0.00437172
ENSG00000260777	CTD-2008P7.1	lincRNA	2.98791	0.00341085	0.0108862
ENSG00000254605	RP11-626H12.2	lincRNA	2.98898	0.000270865	0.00116403
ENSG00000261568	RP11-524C21.2	lincRNA	2.98973	4.37846e-07	3.45022e-06
ENSG00000251577	RP11-297P16.3	antisense	2.99357	0.000273741	0.00117545
ENSG00000176075	LINC00302	lincRNA	2.99712	0.0010054	0.00371912
ENSG00000272703	RP11-78A19.4	antisense	3.02145	2.44947e-06	1.66844e-05
ENSG00000228566	RP11-170M17.1	lincRNA	3.02593	0.0103477	0.0282446
ENSG00000234233	KCNH1-IT1	sense_intronic	3.0303	0.000308395	0.00130835
ENSG00000243012	RP11-292E2.4	lincRNA	3.03065	4.65744e-05	0.000239839
ENSG00000255267	RP11-430H10.2	lincRNA	3.03085	3.31718e-06	2.2036e-05
ENSG00000251127	RP11-280G9.1	lincRNA	3.03462	0.000341574	0.00143574
ENSG00000259610	RP11-499F3.1	lincRNA	3.03645	1.82003e-09	2.24754e-08
ENSG00000251179	RP11-893F2.9	antisense	3.04128	8.74501e-09	9.47718e-08
ENSG00000266450	CTD-2015H3.2	lincRNA	3.04252	0.0101279	0.0277578
ENSG00000197463	CSAG3	antisense	3.0452	0.000386672	0.00160004
ENSG00000236708	AC073316.1	antisense	3.04637	9.24796e-07	6.88732e-06
ENSG00000229964	RP11-135A1.3	lincRNA	3.04669	4.06289e-06	2.64688e-05
ENSG00000231638	AC011738.4	antisense	3.0511	8.41513e-07	6.31345e-06
ENSG00000229970	AC007128.1	antisense	3.05336	9.82553e-07	7.26751e-06
ENSG00000271830	RP11-1C8.7	lincRNA	3.05463	2.70095e-06	1.82589e-05
ENSG00000230798	RP4-792G4.2	antisense	3.05523	5.15621e-10	7.05176e-09
ENSG00000260597	AC012531.25	lincRNA	3.0589	3.15993e-16	1.40269e-14
ENSG00000222032	AC112721.2	lincRNA	3.06824	0.000218102	0.000959879
ENSG00000227012	RP1-97J1.2	lincRNA	3.06877	0.00291391	0.00949984
ENSG00000265728	RP11-883A18.3	lincRNA	3.07766	1.86435e-06	1.30264e-05
ENSG00000267413	RP11-636O21.1	lincRNA	3.0798	0.000494969	0.00199562
ENSG00000257642	RP11-474B16.1	antisense	3.08536	0.00019658	0.000874682
ENSG00000225790	RP11-2L8.1	lincRNA	3.09157	0.00166318	0.00581117
ENSG00000269720	CTD-2521M24.5	lincRNA	3.10662	2.15129e-07	1.80557e-06
ENSG00000255666	RP11-867G2.6	lincRNA	3.11068	0.00385247	0.0120846
ENSG00000236049	AC104777.2	lincRNA	3.11116	1.77954e-05	0.00010108
ENSG00000253672	RP11-536K17.1	lincRNA	3.11507	0.014705	0.0380777
ENSG00000228741	RP11-309I15.1	lincRNA	3.11723	2.35584e-09	2.83458e-08
ENSG00000260186	RP11-481J2.2	lincRNA	3.12287	1.9946e-07	1.68376e-06
ENSG00000228980	RP11-702L6.4	lincRNA	3.12559	0.0133168	0.0349963
ENSG00000257454	CTD-2021H9.2	sense_intronic	3.12573	2.05795e-07	1.73073e-06
ENSG00000244998	CTD-3064M3.4	antisense	3.12726	4.31938e-07	3.41164e-06
ENSG00000244128	RP11-85M11.2	lincRNA	3.13045	5.83576e-05	0.000294629
ENSG00000231217	RP11-1M18.1	lincRNA	3.13154	4.99461e-07	3.8883e-06
ENSG00000242908	RP11-454C18.2	antisense	3.135	5.6448e-05	0.000285841
ENSG00000234362	AC104654.2	lincRNA	3.14368	2.87687e-06	1.93234e-05
ENSG00000233817	RP11-168K11.3	lincRNA	3.15282	3.79546e-06	2.48923e-05
ENSG00000237978	RP11-385J1.2	antisense	3.15398	3.28613e-15	1.21187e-13
ENSG00000167355	AC104389.28	processed_transcript	3.15817	0.000258204	0.00111606
ENSG00000258451	RP11-903H12.3	antisense	3.16517	0.0136741	0.0358095
ENSG00000249345	RP11-575F12.1	lincRNA	3.17008	6.10345e-05	0.000306225
ENSG00000230061	AP001065.2	antisense	3.17592	1.89966e-06	1.32435e-05
ENSG00000233589	RP4-694A7.2	antisense	3.17639	0.00130227	0.00467266
ENSG00000228918	GS1-122H1.2	lincRNA	3.17761	1.78107e-07	1.51819e-06
ENSG00000226363	AC009336.24	lincRNA	3.18495	1.22452e-07	1.0751e-06
ENSG00000230731	RP11-478K15.6	lincRNA	3.18605	1.79191e-05	0.000101709
ENSG00000233215	AP000472.2	lincRNA	3.18968	0.0032158	0.0103414
ENSG00000264007	RP11-68I3.10	sense_intronic	3.19832	1.23714e-07	1.08454e-06
ENSG00000259485	CTD-2147F2.1	lincRNA	3.20295	0.000776772	0.00297096
ENSG00000248844	RP11-626H12.3	lincRNA	3.20552	2.23884e-05	0.000123899
ENSG00000243321	snoU13	lincRNA	3.23214	0.0148878	0.0384844
ENSG00000233928	RP11-305F18.1	lincRNA	3.23312	3.5332e-05	0.000187096
ENSG00000231290	APCDD1L-AS1	processed_transcript	3.23394	5.82808e-12	1.17188e-10
ENSG00000205562	RP11-497E19.1	lincRNA	3.23576	8.50554e-08	7.68138e-07
ENSG00000253227	RP11-383J24.1	lincRNA	3.2464	0.00291577	0.00950491
ENSG00000226604	PAPPA-AS2	antisense	3.25771	5.01741e-05	0.000256443
ENSG00000233080	CTA-714B7.5	lincRNA	3.26784	2.76845e-06	1.8663e-05
ENSG00000261078	RP11-481J2.1	antisense	3.26852	0.00107602	0.00394617
ENSG00000267123	CTD-2357A8.3	lincRNA	3.26884	3.27588e-12	6.91432e-11
ENSG00000250929	KB-1639H6.4	antisense	3.2815	0.000140724	0.00064915
ENSG00000231542	TAB3-AS1	antisense	3.28187	0.00364728	0.0115307
ENSG00000250770	RP5-1063M23.1	lincRNA	3.28201	0.000134179	0.000622284
ENSG00000261319	RP11-279O17.1	lincRNA	3.28329	0.00795453	0.0225566
ENSG00000230316	FEZF1-AS1	antisense	3.28376	6.27458e-09	6.99034e-08
ENSG00000261379	RP11-395N3.1	sense_intronic	3.28396	3.41025e-09	3.98429e-08
ENSG00000226779	NAALADL2-AS2	antisense	3.29127	0.000492772	0.00198728
ENSG00000205325	AC005863.1	lincRNA	3.29389	6.24642e-05	0.0003125
ENSG00000262745	CTD-2377D24.8	lincRNA	3.29678	0.000343019	0.00144007
ENSG00000204460	AC079586.1	lincRNA	3.29985	0.0182277	0.0456462
ENSG00000259692	RP11-499F3.2	lincRNA	3.30765	2.37898e-13	6.26328e-12
ENSG00000255465	RP11-264E20.1	lincRNA	3.31501	1.90878e-07	1.61522e-06
ENSG00000240922	LSAMP-AS1	antisense	3.31701	1.75291e-08	1.80093e-07
ENSG00000265933	LINC00668	lincRNA	3.32277	7.97486e-10	1.04868e-08
ENSG00000248554	RP11-159F24.6	antisense	3.32302	3.40583e-20	3.08468e-18
ENSG00000272243	RP11-554D15.3	lincRNA	3.32634	0.00588228	0.0173538
ENSG00000259478	RP11-753A21.1	lincRNA	3.33877	1.89911e-05	0.000107309
ENSG00000243961	RP5-839B4.8	lincRNA	3.35567	9.85104e-05	0.000471589
ENSG00000229647	AC007879.7	lincRNA	3.35567	9.93093e-11	1.5779e-09
ENSG00000250124	CTC-261N6.2	lincRNA	3.35742	0.00484999	0.0147115
ENSG00000272666	CTA-384D8.35	lincRNA	3.35759	2.35694e-19	1.80668e-17
ENSG00000241211	IQCJ-SCHIP1-AS1	antisense	3.36613	7.02726e-06	4.34677e-05
ENSG00000227482	RP11-18B16.2	lincRNA	3.36645	0.00016956	0.000765982
ENSG00000240476	LINC00973	lincRNA	3.37003	0.00077428	0.00296432
ENSG00000267165	RP11-78A19.3	antisense	3.38113	1.3799e-05	8.02509e-05
ENSG00000259264	RP11-60L3.1	antisense	3.40076	2.98968e-05	0.000161276
ENSG00000272872	LL22NC03-N14H11.1	sense_intronic	3.40616	6.26102e-10	8.43426e-09
ENSG00000235277	AF127577.8	antisense	3.4116	3.57118e-11	6.14313e-10
ENSG00000249894	RP11-434D9.2	lincRNA	3.41467	2.10235e-11	3.79509e-10
ENSG00000250133	HOXC-AS2	antisense	3.41724	5.09755e-10	6.98369e-09
ENSG00000203446	AC004988.1	antisense	3.42104	6.78282e-08	6.23488e-07
ENSG00000268734	CTB-61M7.2	lincRNA	3.42283	4.84363e-07	3.78107e-06
ENSG00000248810	RP11-362F19.1	lincRNA	3.42436	5.04267e-06	3.22313e-05
ENSG00000245662	RP11-184E9.1	lincRNA	3.42674	0.00490362	0.0148426
ENSG00000257265	CTD-2021H9.1	lincRNA	3.43093	2.30664e-06	1.58178e-05
ENSG00000226738	CTA-384D8.31	antisense	3.44063	8.14495e-05	0.000397669
ENSG00000272328	RP4-594A5.1	lincRNA	3.45275	2.58951e-06	1.75622e-05
ENSG00000258927	RP11-1070N10.5	lincRNA	3.4552	1.34389e-05	7.82721e-05
ENSG00000264660	RP11-381P6.1	antisense	3.45641	1.20095e-05	7.06238e-05
ENSG00000224810	RP11-538D16.2	lincRNA	3.46252	3.02016e-07	2.46028e-06
ENSG00000232310	RP11-557H15.4	lincRNA	3.46406	2.07939e-13	5.51952e-12
ENSG00000257925	RP11-493L12.3	antisense	3.47474	7.37499e-08	6.72805e-07
ENSG00000256916	RP11-817J15.2	antisense	3.47722	7.43422e-05	0.000366154
ENSG00000259712	CTD-2184D3.5	antisense	3.47852	2.51112e-05	0.000137754
ENSG00000251185	RP11-542G1.1	lincRNA	3.47881	1.46862e-05	8.49703e-05
ENSG00000260476	RP11-254F7.1	lincRNA	3.48021	3.10468e-07	2.52194e-06
ENSG00000132204	LINC00470	lincRNA	3.51221	8.12984e-06	4.96415e-05
ENSG00000236700	LINC01010	lincRNA	3.52974	1.09564e-14	3.63993e-13
ENSG00000254651	RP11-430H10.3	lincRNA	3.53205	1.11333e-05	6.60182e-05
ENSG00000230647	AC022816.2	lincRNA	3.5322	1.67891e-05	9.59709e-05
ENSG00000269994	RP11-276H19.2	lincRNA	3.53869	2.57087e-20	2.36942e-18
ENSG00000230345	RP13-455A7.1	lincRNA	3.56755	3.66765e-09	4.26599e-08
ENSG00000224116	INHBA-AS1	antisense	3.57565	1.9594e-05	0.000110339
ENSG00000223872	AC006372.5	lincRNA	3.58485	0.000474193	0.00191826
ENSG00000251151	HOXC-AS3	antisense	3.58764	1.36765e-08	1.44091e-07
ENSG00000233571	RP11-545D19.1	lincRNA	3.60966	0.000833393	0.0031606
ENSG00000248323	LUCAT1	lincRNA	3.613	3.55111e-17	1.85389e-15
ENSG00000248112	RP11-78C3.1	lincRNA	3.61609	1.43478e-06	1.02552e-05
ENSG00000266602	RP11-476K15.1	lincRNA	3.64358	0.00143631	0.00510119
ENSG00000261310	RP11-354I13.1	lincRNA	3.6494	0.00113696	0.0041429
ENSG00000249395	CASC9	lincRNA	3.6543	1.42573e-08	1.49409e-07
ENSG00000248555	RP11-61G23.1	processed_transcript	3.65456	4.55681e-05	0.000235197
ENSG00000235180	LINC00601	lincRNA	3.65623	0.00042926	0.00175479
ENSG00000272808	RP11-66B24.7	lincRNA	3.65711	1.3617e-10	2.10504e-09
ENSG00000242770	RP11-180K7.1	processed_transcript	3.65735	2.89503e-11	5.08975e-10
ENSG00000205634	LINC00898	lincRNA	3.66296	2.64531e-10	3.87223e-09
ENSG00000272515	RP11-29P20.1	lincRNA	3.66713	0.00199891	0.00683514
ENSG00000236908	RP5-1063M23.2	lincRNA	3.67218	5.21621e-09	5.91396e-08
ENSG00000250274	CTB-114C7.4	lincRNA	3.67798	4.78438e-10	6.59488e-09
ENSG00000255400	RP13-631K18.5	lincRNA	3.68976	1.31585e-10	2.0422e-09
ENSG00000231407	RP11-576I22.2	antisense	3.69741	9.21201e-10	1.20081e-08
ENSG00000246876	RP11-519M16.1	lincRNA	3.70414	3.19301e-05	0.000170896
ENSG00000232324	AC008440.10	lincRNA	3.73176	0.000180253	0.000808822
ENSG00000226238	AC132807.1	lincRNA	3.73619	1.91465e-07	1.61931e-06
ENSG00000248138	RP11-446J8.1	antisense	3.73904	0.00406732	0.0126575
ENSG00000243766	HOTTIP	antisense	3.73978	0.000741777	0.00285274
ENSG00000228824	MIR4500HG	lincRNA	3.75502	0.00010067	0.000480756
ENSG00000230392	RP5-1139I1.1	lincRNA	3.75738	0.000564078	0.00223751
ENSG00000224853	LINC00393	lincRNA	3.76069	2.21138e-05	0.000122507
ENSG00000255509	RP11-445F12.1	antisense	3.76482	0.000388509	0.00160616
ENSG00000253712	RP11-697M17.2	lincRNA	3.76905	1.91243e-10	2.88129e-09
ENSG00000225882	RP3-410B11.1	lincRNA	3.78055	2.04716e-06	1.41714e-05
ENSG00000248103	CTC-338M12.9	lincRNA	3.78863	5.71944e-09	6.42405e-08
ENSG00000253859	RP11-157I4.4	antisense	3.79276	1.24723e-10	1.94531e-09
ENSG00000255426	CTD-2210P24.2	lincRNA	3.79487	0.00237352	0.00794071
ENSG00000230922	RP4-753M9.1	sense_intronic	3.79617	8.58485e-07	6.42698e-06
ENSG00000231776	RP1-90L14.1	lincRNA	3.79784	7.50273e-05	0.000369296
ENSG00000242147	RP13-463N16.6	lincRNA	3.79955	3.93057e-15	1.42152e-13
ENSG00000259129	LINC00648	lincRNA	3.80411	8.31839e-05	0.000405633
ENSG00000254417	ANO1-AS2	antisense	3.80595	0.0009881	0.00366203
ENSG00000250546	RP11-8L2.1	processed_transcript	3.81405	6.30544e-11	1.03428e-09
ENSG00000253374	RP11-257P3.3	antisense	3.81842	1.22234e-07	1.07397e-06
ENSG00000260600	RP11-109D24.1	sense_intronic	3.8202	3.27603e-08	3.18365e-07
ENSG00000234597	AC010096.1	lincRNA	3.83667	3.13975e-06	2.0937e-05
ENSG00000271996	RP11-337N6.1	antisense	3.8418	1.20066e-05	7.06238e-05
ENSG00000261426	AC144833.1	sense_intronic	3.85083	0.000301389	0.00128191
ENSG00000248515	RP11-608O21.1	lincRNA	3.85172	4.14999e-06	2.69698e-05
ENSG00000234828	RP11-526A4.1	lincRNA	3.85342	8.37296e-07	6.28632e-06
ENSG00000259176	RP11-69H14.6	sense_overlapping	3.86824	0.00536142	0.0160338
ENSG00000214336	FOXI3	processed_transcript	3.87141	2.71225e-05	0.000147687
ENSG00000249857	CTD-2227C6.3	lincRNA	3.87304	3.24286e-06	2.15696e-05
ENSG00000249413	RP11-25H12.1	lincRNA	3.87591	3.93112e-07	3.13095e-06
ENSG00000241544	RP11-6F2.5	lincRNA	3.87744	4.13072e-09	4.76055e-08
ENSG00000236009	RP11-293F5.1	lincRNA	3.87807	7.77772e-05	0.000381398
ENSG00000234722	AC073236.3	lincRNA	3.88409	0.0109827	0.0297172
ENSG00000213468	RP11-453F18__B.1	lincRNA	3.88915	8.39865e-14	2.39305e-12
ENSG00000248510	RP11-145G20.1	lincRNA	3.89371	0.0069173	0.0199795
ENSG00000251281	CTD-2066L21.2	lincRNA	3.90811	1.16724e-05	6.88124e-05
ENSG00000269993	AF003625.3	lincRNA	3.91101	1.60764e-08	1.66419e-07
ENSG00000181211	HECW1-IT1	sense_intronic	3.9232	8.85634e-09	9.59452e-08
ENSG00000232886	AF212831.2	lincRNA	3.92483	1.18207e-08	1.25975e-07
ENSG00000241912	RP11-292E2.2	lincRNA	3.93355	2.10383e-08	2.12261e-07
ENSG00000233922	AL133493.2	lincRNA	3.95071	6.24919e-09	6.96452e-08
ENSG00000230533	RP11-95M15.1	lincRNA	3.95286	9.99876e-07	7.38001e-06
ENSG00000226134	RP11-120E13.1	lincRNA	3.96605	6.40122e-06	3.99638e-05
ENSG00000224899	RP11-3B12.5	lincRNA	3.99053	1.71877e-07	1.46947e-06
ENSG00000259756	RP11-625H11.2	antisense	3.99439	2.468e-07	2.04439e-06
ENSG00000257869	CTD-2591A6.2	lincRNA	4.00347	4.73923e-06	3.04715e-05
ENSG00000236389	RP1-287H17.1	lincRNA	4.011	1.68507e-08	1.73748e-07
ENSG00000226674	TEX41	lincRNA	4.01574	1.3756e-13	3.76916e-12
ENSG00000225087	RP4-660H19.1	lincRNA	4.01754	3.16383e-09	3.72967e-08
ENSG00000224817	RP11-190J1.3	lincRNA	4.02099	6.43879e-07	4.92596e-06
ENSG00000227674	LINC00355	lincRNA	4.02176	0.00072121	0.00278215
ENSG00000224271	RP11-191L9.4	lincRNA	4.02927	9.20242e-19	6.36022e-17
ENSG00000260763	RP11-445O3.3	lincRNA	4.02989	2.23671e-07	1.86955e-06
ENSG00000251144	CTD-2532K18.2	lincRNA	4.04137	0.00252678	0.00839624
ENSG00000228793	RP1-223B1.1	lincRNA	4.05989	1.268e-07	1.10943e-06
ENSG00000250697	CTD-2066L21.3	lincRNA	4.08503	2.2017e-07	1.84437e-06
ENSG00000258710	CT60	lincRNA	4.08842	0.000137231	0.000634871
ENSG00000227906	SNAP25-AS1	antisense	4.08879	5.43315e-07	4.20989e-06
ENSG00000265980	CTD-2515C13.2	lincRNA	4.09096	5.54113e-06	3.51031e-05
ENSG00000260785	CASC17	lincRNA	4.09932	0.0147794	0.0382482
ENSG00000272046	RP11-471M2.3	lincRNA	4.10196	0.00103689	0.00382167
ENSG00000250920	RP11-297P16.4	lincRNA	4.10362	2.98634e-05	0.000161151
ENSG00000249378	LINC01060	lincRNA	4.10412	9.78651e-13	2.27999e-11
ENSG00000249500	RP11-340B18.1	lincRNA	4.10897	7.35817e-05	0.000362828
ENSG00000223404	LINC00397	lincRNA	4.11432	0.000892852	0.00336175
ENSG00000258123	RP11-314D7.2	lincRNA	4.11866	0.000513562	0.00206133
ENSG00000272071	RP11-332J15.4	lincRNA	4.12192	3.39319e-08	3.29038e-07
ENSG00000206195	AP000525.9	processed_transcript	4.12569	1.45178e-17	8.19273e-16
ENSG00000272304	RP11-19C24.1	lincRNA	4.12652	1.30098e-08	1.37667e-07
ENSG00000241220	RP11-292E2.1	lincRNA	4.12665	1.98381e-11	3.60606e-10
ENSG00000258028	RP11-148E17.1	lincRNA	4.15946	0.0144625	0.0375429
ENSG00000233854	POU6F2-AS2	antisense	4.17456	3.56854e-14	1.08674e-12
ENSG00000250102	RP11-314N14.1	lincRNA	4.17485	0.00141017	0.00502254
ENSG00000234352	hsa-mir-490	antisense	4.17651	4.05146e-11	6.89758e-10
ENSG00000251199	RP11-400D2.2	lincRNA	4.17919	0.017262	0.0436311
ENSG00000253125	RP11-459E5.1	processed_transcript	4.17997	2.13347e-08	2.14975e-07
ENSG00000258711	RP11-218E20.3	lincRNA	4.18703	7.79556e-15	2.68051e-13
ENSG00000231764	DLX6-AS1	antisense	4.18717	9.84943e-15	3.31067e-13
ENSG00000228933	RP11-268G12.1	lincRNA	4.1895	1.87941e-07	1.59294e-06
ENSG00000249100	CTD-2218K11.2	lincRNA	4.19318	1.57508e-10	2.41472e-09
ENSG00000253154	CTA-392E5.1	lincRNA	4.20132	6.42083e-06	4.00703e-05
ENSG00000257219	RP11-54A9.1	lincRNA	4.20819	2.221e-07	1.85791e-06
ENSG00000236212	AC009262.2	lincRNA	4.2156	2.18512e-10	3.25006e-09
ENSG00000249803	RP11-114H21.2	lincRNA	4.21631	0.00266621	0.0088074
ENSG00000227400	AC012501.2	sense_overlapping	4.21963	5.83444e-06	3.67464e-05
ENSG00000249001	RP11-742B18.1	antisense	4.23488	4.41375e-07	3.47483e-06
ENSG00000248238	RP11-3J1.1	lincRNA	4.23545	2.54482e-06	1.72777e-05
ENSG00000235221	LINC00401	lincRNA	4.2515	0.00281074	0.00921894
ENSG00000225210	AL589743.1	lincRNA	4.26113	1.55899e-20	1.50757e-18
ENSG00000249641	HOXC-AS5	antisense	4.26607	1.60808e-15	6.2781e-14
ENSG00000261780	CTD-2354A18.1	processed_transcript	4.26645	0.000348621	0.00146125
ENSG00000110347	MMP12	processed_transcript	4.28797	2.31004e-25	5.67186e-23
ENSG00000237735	AP000473.6	lincRNA	4.30484	1.10822e-06	8.09603e-06
ENSG00000236449	AC018890.6	antisense	4.30917	7.99668e-08	7.26148e-07
ENSG00000225146	AC073957.15	antisense	4.32424	2.26415e-08	2.27449e-07
ENSG00000257114	RP11-25I15.3	lincRNA	4.33691	1.83657e-13	4.94177e-12
ENSG00000243620	RP11-649A16.1	antisense	4.33804	9.84341e-05	0.000471296
ENSG00000261807	RP11-430C1.1	lincRNA	4.34188	5.27531e-10	7.19089e-09
ENSG00000228509	AC006460.2	antisense	4.34552	1.13886e-10	1.79293e-09
ENSG00000257253	RP11-70F11.7	lincRNA	4.35231	1.60233e-10	2.4517e-09
ENSG00000255980	AP000439.1	lincRNA	4.35331	4.04075e-06	2.63361e-05
ENSG00000228951	RP11-336A10.4	lincRNA	4.36392	3.13373e-09	3.69834e-08
ENSG00000248131	CT49	lincRNA	4.37806	0.000807726	0.00307327
ENSG00000250509	CTC-573N18.1	lincRNA	4.38433	2.78136e-10	4.04875e-09
ENSG00000260976	GS1-120K12.4	lincRNA	4.38511	7.2343e-16	3.01538e-14
ENSG00000259807	RP11-426C22.4	lincRNA	4.39337	1.63746e-11	3.03075e-10
ENSG00000265992	ESRG	sense_intronic	4.40589	2.40547e-06	1.64203e-05
ENSG00000231532	AC022311.1	lincRNA	4.40801	6.06252e-06	3.80457e-05
ENSG00000256151	RP11-76C10.5	lincRNA	4.43196	2.18526e-06	1.5051e-05
ENSG00000261327	RP11-863P13.3	lincRNA	4.43346	2.49105e-09	2.98698e-08
ENSG00000263082	CTD-2034I21.2	lincRNA	4.43737	6.94001e-13	1.66624e-11
ENSG00000244578	RP11-548O1.3	lincRNA	4.43778	3.02203e-06	2.02078e-05
ENSG00000267287	RP11-567M16.1	processed_transcript	4.51011	1.18547e-14	3.91766e-13
ENSG00000232694	XX-CR54.3	lincRNA	4.51519	4.47389e-06	2.88658e-05
ENSG00000253554	RP11-32K4.1	antisense	4.52667	7.09885e-05	0.00035099
ENSG00000227964	RP5-1112F19.2	lincRNA	4.54217	2.63258e-10	3.85539e-09
ENSG00000253686	CTB-43E15.3	lincRNA	4.55593	2.79613e-08	2.75649e-07
ENSG00000266869	RP6-114E22.1	lincRNA	4.58156	5.54277e-19	4.00456e-17
ENSG00000255143	RP11-805J14.3	sense_overlapping	4.58302	3.47757e-11	6.00511e-10
ENSG00000258763	RP11-110A12.2	antisense	4.61143	2.49353e-05	0.000136864
ENSG00000250564	RP11-215P8.4	lincRNA	4.61982	3.59771e-08	3.46199e-07
ENSG00000228630	HOTAIR	antisense	4.64738	1.48347e-14	4.85651e-13
ENSG00000232243	RP11-408E5.5	lincRNA	4.65009	4.17047e-11	7.08867e-10
ENSG00000255257	AC025016.1	lincRNA	4.65749	0.00284274	0.00931417
ENSG00000258038	CTD-2384A14.1	lincRNA	4.67454	0.000777	0.00297147
ENSG00000231683	RP1-27K12.2	lincRNA	4.69434	6.02556e-09	6.73581e-08
ENSG00000231107	RP11-389K14.3	lincRNA	4.69526	8.22377e-09	8.94313e-08
ENSG00000248667	CTD-2331D11.2	lincRNA	4.70962	2.59794e-09	3.10567e-08
ENSG00000236347	RP11-346D19.1	lincRNA	4.72543	4.40575e-21	4.6309e-19
ENSG00000234948	RP4-723E3.1	lincRNA	4.74971	3.43043e-10	4.85856e-09
ENSG00000225826	LINC00626	lincRNA	4.751	6.10511e-06	3.82894e-05
ENSG00000248973	RP11-445O3.2	lincRNA	4.77519	9.31749e-14	2.62628e-12
ENSG00000271127	LL22NC03-N64E9.1	sense_intronic	4.79557	3.1476e-21	3.43482e-19
ENSG00000251026	RP11-138J23.1	lincRNA	4.82888	9.42133e-15	3.17949e-13
ENSG00000253898	RP11-51M18.1	lincRNA	4.8552	0.0104462	0.0284837
ENSG00000224034	RP11-445P17.8	lincRNA	4.85612	1.43785e-11	2.69156e-10
ENSG00000250337	LINC01021	lincRNA	4.85807	6.62725e-12	1.31159e-10
ENSG00000248740	RP11-328K4.1	lincRNA	4.87252	1.6419e-14	5.33627e-13
ENSG00000225548	AC098973.2	lincRNA	4.88675	1.60175e-13	4.34339e-12
ENSG00000240086	RP11-657O9.1	processed_transcript	4.89966	1.20486e-15	4.8299e-14
ENSG00000253373	RP11-21C17.1	lincRNA	4.90853	2.16746e-12	4.76689e-11
ENSG00000267172	RP11-397A16.3	lincRNA	4.92531	1.16919e-17	6.69313e-16
ENSG00000251629	RP11-774D14.1	lincRNA	4.93678	4.74563e-05	0.000243861
ENSG00000237321	RP11-374A22.1	sense_intronic	4.93745	0.000321938	0.00135938
ENSG00000229876	RP11-199O14.1	lincRNA	4.93969	1.91227e-14	6.1388e-13
ENSG00000260073	RP11-488I20.9	lincRNA	4.96979	0.000167794	0.000758441
ENSG00000232023	AC009410.1	lincRNA	5.01761	4.04642e-12	8.39412e-11
ENSG00000230838	AC093850.2	lincRNA	5.03919	1.75743e-07	1.49966e-06
ENSG00000257732	RP11-818F20.5	antisense	5.04544	6.734e-09	7.44673e-08
ENSG00000256268	RP11-221N13.3	lincRNA	5.04598	1.62938e-10	2.48825e-09
ENSG00000233532	LINC00460	lincRNA	5.07736	4.98217e-12	1.02006e-10
ENSG00000253363	RP11-962G15.1	lincRNA	5.11434	6.75189e-05	0.000335492
ENSG00000265579	RP11-713C5.1	sense_intronic	5.1152	4.35725e-09	4.9978e-08
ENSG00000266401	RP11-874J12.4	antisense	5.22368	1.32864e-15	5.27227e-14
ENSG00000258657	RP11-104E19.1	antisense	5.23123	1.68907e-15	6.56983e-14
ENSG00000244306	CTD-2314B22.3	lincRNA	5.27913	6.92679e-36	9.46501e-33
ENSG00000267013	CTD-2171N6.1	lincRNA	5.28518	1.02283e-12	2.38115e-11
ENSG00000267284	RP11-397A16.1	lincRNA	5.29384	1.20645e-15	4.8301e-14
ENSG00000253706	RP11-758M4.4	antisense	5.29837	1.69377e-10	2.57532e-09
ENSG00000260454	RP11-367F23.2	lincRNA	5.30581	1.45956e-08	1.52547e-07
ENSG00000248685	RP11-548L20.1	lincRNA	5.31168	0.00618674	0.0181344
ENSG00000251003	RP11-152P17.2	processed_transcript	5.33026	3.08873e-19	2.31125e-17
ENSG00000264734	RP11-260A9.6	lincRNA	5.43766	0.000244303	0.00106213
ENSG00000253658	RP11-600K15.1	lincRNA	5.49448	3.66657e-14	1.11336e-12
ENSG00000235385	GS1-600G8.5	lincRNA	5.58627	2.92301e-13	7.52371e-12
ENSG00000259672	RP11-69G7.1	lincRNA	5.61334	3.78756e-10	5.31646e-09
ENSG00000233515	AL022344.4	lincRNA	5.66962	2.71258e-14	8.45744e-13
ENSG00000271216	LINC01050	lincRNA	5.67998	1.08377e-14	3.6043e-13
ENSG00000231574	RP11-91K9.1	lincRNA	5.71603	5.08061e-12	1.03415e-10
ENSG00000260958	RP11-488I20.8	lincRNA	5.71988	6.39091e-07	4.89171e-06
ENSG00000233098	RP11-344E13.3	antisense	5.75563	1.42489e-18	9.48758e-17
ENSG00000244675	AC108676.1	sense_overlapping	5.79202	3.18395e-14	9.8007e-13
ENSG00000229618	AC011288.2	lincRNA	5.83406	9.77175e-18	5.65574e-16
ENSG00000257636	RP11-1103G16.1	antisense	5.84174	1.23894e-16	5.84647e-15
ENSG00000223812	RP11-197K6.1	lincRNA	5.85482	9.97107e-10	1.29119e-08
ENSG00000253584	CTD-2374C24.1	lincRNA	5.89805	1.61233e-10	2.4646e-09
ENSG00000229967	RP11-366F6.2	antisense	5.9192	1.57481e-11	2.92339e-10
ENSG00000250874	CTC-480C2.1	lincRNA	5.94924	4.23278e-21	4.47906e-19
ENSG00000248268	CTC-499J9.1	antisense	5.9543	4.91994e-22	6.66483e-20
ENSG00000240893	RP11-572C15.5	lincRNA	5.9995	0.000377773	0.001569
ENSG00000251574	RP11-6N13.1	lincRNA	6.15508	7.54715e-12	1.48338e-10
ENSG00000233085	XXyac-YX65C7_A.3	lincRNA	6.30202	9.36413e-10	1.21862e-08
ENSG00000223485	RP11-417E7.1	lincRNA	6.37898	8.77101e-24	1.61202e-21
ENSG00000228742	RP5-884M6.1	lincRNA	6.39587	1.22681e-28	5.35504e-26
ENSG00000249550	RP11-438N16.1	lincRNA	6.47574	2.51336e-17	1.34565e-15
ENSG00000224141	AL109763.2	lincRNA	6.67911	2.61898e-12	5.64149e-11
ENSG00000271308	AP003900.6	lincRNA	7.81949	1.12066e-10	1.76542e-09
ENSG00000228295	LINC00392	lincRNA	7.89374	4.60124e-14	1.37199e-12

## Sheet: 5. TCGA&GSE  Up_lncRNAs
gene_id	gene_name	gene_type
ENSG00000236481	AC002331.1	lincRNA
ENSG00000226965	AC003088.1	lincRNA
ENSG00000232006	AC005537.2	processed_transcript
ENSG00000237713	AC006000.5	lincRNA
ENSG00000223872	AC006372.5	lincRNA
ENSG00000229970	AC007128.1	antisense
ENSG00000226756	AC007365.3	lincRNA
ENSG00000229647	AC007879.7	lincRNA
ENSG00000236212	AC009262.2	lincRNA
ENSG00000232023	AC009410.1	lincRNA
ENSG00000232053	AC009784.3	lincRNA
ENSG00000223960	AC009948.5	antisense
ENSG00000235726	AC010148.1	processed_transcript
ENSG00000229618	AC011288.2	lincRNA
ENSG00000231638	AC011738.4	antisense
ENSG00000240350	AC017002.1	lincRNA
ENSG00000163364	AC017048.3	lincRNA
ENSG00000226598	AC017060.1	lincRNA
ENSG00000231453	AC018470.4	lincRNA
ENSG00000236449	AC018890.6	antisense
ENSG00000230647	AC022816.2	lincRNA
ENSG00000189229	AC069277.2	lincRNA
ENSG00000227708	AC079150.3	lincRNA
ENSG00000225231	AC091814.2	lincRNA
ENSG00000215196	AC091878.1	antisense
ENSG00000236204	AC092594.1	lincRNA
ENSG00000226856	AC093901.1	lincRNA
ENSG00000229243	AC098973.1	lincRNA
ENSG00000225548	AC098973.2	lincRNA
ENSG00000234362	AC104654.2	lincRNA
ENSG00000234171	AC108488.3	antisense
ENSG00000235126	AC128709.3	lincRNA
ENSG00000234471	AC147651.1	lincRNA
ENSG00000256546	AC156455.1	processed_transcript
ENSG00000259062	ACTN1-AS1	antisense
ENSG00000235888	AF064858.8	lincRNA
ENSG00000232886	AF212831.2	lincRNA
ENSG00000229425	AJ006998.2	lincRNA
ENSG00000233922	AL133493.2	lincRNA
ENSG00000225680	AL163953.2	lincRNA
ENSG00000225210	AL589743.1	lincRNA
ENSG00000237735	AP000473.6	lincRNA
ENSG00000206195	AP000525.9	processed_transcript
ENSG00000271308	AP003900.6	lincRNA
ENSG00000231290	APCDD1L-AS1	processed_transcript
ENSG00000188070	C11orf95	lincRNA
ENSG00000205885	C1RL-AS1	antisense
ENSG00000249395	CASC9	lincRNA
ENSG00000205559	CHKB-AS1	antisense
ENSG00000197463	CSAG3	antisense
ENSG00000248131	CT49	lincRNA
ENSG00000238120	CTA-941F9.9	antisense
ENSG00000250041	CTD-2003C8.2	lincRNA
ENSG00000267327	CTD-2008L17.1	lincRNA
ENSG00000248693	CTD-2023M8.1	lincRNA
ENSG00000251281	CTD-2066L21.2	lincRNA
ENSG00000249740	CTD-2127H9.1	lincRNA
ENSG00000259485	CTD-2147F2.1	lincRNA
ENSG00000267013	CTD-2171N6.1	lincRNA
ENSG00000259178	CTD-2184D3.3	lincRNA
ENSG00000177738	CTD-2201E18.3	sense_overlapping
ENSG00000253741	CTD-2292P10.4	antisense
ENSG00000244306	CTD-2314B22.3	lincRNA
ENSG00000248927	CTD-2334D19.1	lincRNA
ENSG00000261780	CTD-2354A18.1	processed_transcript
ENSG00000267123	CTD-2357A8.3	lincRNA
ENSG00000269640	CTD-2521M24.9	lincRNA
ENSG00000255224	CTD-3065J16.9	antisense
ENSG00000245614	DDX11-AS1	antisense
ENSG00000237517	DGCR5	antisense
ENSG00000273032	DGCR9	lincRNA
ENSG00000237152	DLEU7-AS1	antisense
ENSG00000231764	DLX6-AS1	antisense
ENSG00000265992	ESRG	sense_intronic
ENSG00000225684	FAM225B	lincRNA
ENSG00000230316	FEZF1-AS1	antisense
ENSG00000237424	FOXD2-AS1	antisense
ENSG00000214336	FOXI3	processed_transcript
ENSG00000273004	GS1-279B7.2	lincRNA
ENSG00000130600	H19	processed_transcript
ENSG00000248690	HAS2-AS1	antisense
ENSG00000227214	HCG15	antisense
ENSG00000206337	HCP5	sense_overlapping
ENSG00000181211	HECW1-IT1	sense_intronic
ENSG00000228630	HOTAIR	antisense
ENSG00000237380	HOXD-AS2	antisense
ENSG00000250929	KB-1639H6.4	antisense
ENSG00000233844	KCNQ5-IT1	sense_intronic
ENSG00000236200	KDM4A-AS1	antisense
ENSG00000222041	LINC00152	lincRNA
ENSG00000224843	LINC00240	lincRNA
ENSG00000188660	LINC00319	lincRNA
ENSG00000228295	LINC00392	lincRNA
ENSG00000224853	LINC00393	lincRNA
ENSG00000233532	LINC00460	lincRNA
ENSG00000233610	LINC00462	lincRNA
ENSG00000250682	LINC00491	lincRNA
ENSG00000248360	LINC00504	lincRNA
ENSG00000258791	LINC00520	processed_transcript
ENSG00000258279	LINC00592	lincRNA
ENSG00000225826	LINC00626	lincRNA
ENSG00000185904	LINC00839	lincRNA
ENSG00000229404	LINC00858	lincRNA
ENSG00000203721	LINC00862	lincRNA
ENSG00000258700	LINC00871	lincRNA
ENSG00000205634	LINC00898	lincRNA
ENSG00000255571	LINC00925	lincRNA
ENSG00000235884	LINC00941	lincRNA
ENSG00000240476	LINC00973	lincRNA
ENSG00000236700	LINC01010	lincRNA
ENSG00000250337	LINC01021	lincRNA
ENSG00000249378	LINC01060	lincRNA
ENSG00000271127	LL22NC03-N64E9.1	sense_intronic
ENSG00000248323	LUCAT1	lincRNA
ENSG00000215424	MCM3AP-AS1	antisense
ENSG00000228109	MFI2-AS1	antisense
ENSG00000229989	MIR181A1HG	lincRNA
ENSG00000224020	MIR181A2HG	antisense
ENSG00000172965	MIR4435-1HG	lincRNA
ENSG00000223749	MIR503HG	lincRNA
ENSG00000270170	NCBP2-AS2	lincRNA
ENSG00000197085	NPSR1-AS1	processed_transcript
ENSG00000237187	NR2F1-AS1	processed_transcript
ENSG00000233854	POU6F2-AS2	antisense
ENSG00000236671	PRKG1-AS1	antisense
ENSG00000249859	PVT1	processed_transcript
ENSG00000228016	RAPGEF4-AS1	antisense
ENSG00000254389	RHPN1-AS1	antisense
ENSG00000232316	RP1-124C6.1	lincRNA
ENSG00000226194	RP1-137D17.1	lincRNA
ENSG00000224308	RP1-13P20.6	antisense
ENSG00000236389	RP1-287H17.1	lincRNA
ENSG00000257894	RP1-78O14.1	lincRNA
ENSG00000271811	RP1-79C4.4	lincRNA
ENSG00000256417	RP11-1038A11.3	lincRNA
ENSG00000257636	RP11-1103G16.1	antisense
ENSG00000257890	RP11-114F10.2	lincRNA
ENSG00000249803	RP11-114H21.2	lincRNA
ENSG00000246089	RP11-115C21.2	antisense
ENSG00000247134	RP11-11N9.4	lincRNA
ENSG00000224842	RP11-123K19.1	antisense
ENSG00000251363	RP11-129M6.1	lincRNA
ENSG00000233791	RP11-134P9.1	lincRNA
ENSG00000250999	RP11-1379J22.5	antisense
ENSG00000267313	RP11-142I20.1	lincRNA
ENSG00000227496	RP11-145A3.1	antisense
ENSG00000260167	RP11-146F11.5	antisense
ENSG00000251455	RP11-164P12.3	antisense
ENSG00000227482	RP11-18B16.2	lincRNA
ENSG00000242622	RP11-18H7.1	lincRNA
ENSG00000224817	RP11-190J1.3	lincRNA
ENSG00000224271	RP11-191L9.4	lincRNA
ENSG00000229876	RP11-199O14.1	lincRNA
ENSG00000254560	RP11-1L12.3	antisense
ENSG00000231217	RP11-1M18.1	lincRNA
ENSG00000226334	RP11-217B7.2	antisense
ENSG00000260442	RP11-22P6.3	antisense
ENSG00000249413	RP11-25H12.1	lincRNA
ENSG00000257114	RP11-25I15.3	lincRNA
ENSG00000259445	RP11-276M12.1	lincRNA
ENSG00000245648	RP11-277P12.20	antisense
ENSG00000251127	RP11-280G9.1	lincRNA
ENSG00000256894	RP11-283G6.3	antisense
ENSG00000272068	RP11-284F21.9	lincRNA
ENSG00000224397	RP11-290F20.3	lincRNA
ENSG00000241220	RP11-292E2.1	lincRNA
ENSG00000241912	RP11-292E2.2	lincRNA
ENSG00000250920	RP11-297P16.4	lincRNA
ENSG00000225790	RP11-2L8.1	lincRNA
ENSG00000233928	RP11-305F18.1	lincRNA
ENSG00000244184	RP11-314A20.2	antisense
ENSG00000226419	RP11-31F15.1	antisense
ENSG00000248740	RP11-328K4.1	lincRNA
ENSG00000234753	RP11-328M4.2	antisense
ENSG00000272994	RP11-332H14.2	lincRNA
ENSG00000249500	RP11-340B18.1	lincRNA
ENSG00000233098	RP11-344E13.3	antisense
ENSG00000236347	RP11-346D19.1	lincRNA
ENSG00000231131	RP11-346D6.6	lincRNA
ENSG00000229967	RP11-366F6.2	antisense
ENSG00000248329	RP11-366M4.3	processed_transcript
ENSG00000215808	RP11-371I1.2	lincRNA
ENSG00000231648	RP11-372M18.2	lincRNA
ENSG00000226453	RP11-379B8.1	lincRNA
ENSG00000240207	RP11-379F4.4	antisense
ENSG00000251136	RP11-37B2.1	lincRNA
ENSG00000267034	RP11-384O8.1	lincRNA
ENSG00000237978	RP11-385J1.2	antisense
ENSG00000219926	RP11-394A14.2	lincRNA
ENSG00000267284	RP11-397A16.1	lincRNA
ENSG00000224897	RP11-3B12.1	antisense
ENSG00000224899	RP11-3B12.5	lincRNA
ENSG00000223485	RP11-417E7.1	lincRNA
ENSG00000233621	RP11-422J8.1	antisense
ENSG00000259807	RP11-426C22.4	lincRNA
ENSG00000249550	RP11-438N16.1	lincRNA
ENSG00000233081	RP11-440G5.2	lincRNA
ENSG00000224034	RP11-445P17.8	lincRNA
ENSG00000213468	RP11-453F18__B.1	lincRNA
ENSG00000267057	RP11-456O19.2	lincRNA
ENSG00000232586	RP11-46A10.4	antisense
ENSG00000260523	RP11-483P21.3	lincRNA
ENSG00000205562	RP11-497E19.1	lincRNA
ENSG00000259692	RP11-499F3.2	lincRNA
ENSG00000272269	RP11-500C11.3	antisense
ENSG00000236548	RP11-510H23.1	antisense
ENSG00000246876	RP11-519M16.1	lincRNA
ENSG00000253898	RP11-51M18.1	lincRNA
ENSG00000251602	RP11-521B24.3	antisense
ENSG00000270547	RP11-536O18.2	lincRNA
ENSG00000203585	RP11-542B15.1	lincRNA
ENSG00000251185	RP11-542G1.1	lincRNA
ENSG00000223478	RP11-545E17.3	antisense
ENSG00000223784	RP11-554I8.2	lincRNA
ENSG00000231971	RP11-557H15.3	lincRNA
ENSG00000229722	RP11-557H15.5	lincRNA
ENSG00000250735	RP11-567N4.3	lincRNA
ENSG00000240893	RP11-572C15.5	lincRNA
ENSG00000256540	RP11-598F7.6	lincRNA
ENSG00000253658	RP11-600K15.1	lincRNA
ENSG00000248555	RP11-61G23.1	processed_transcript
ENSG00000260805	RP11-61J19.4	lincRNA
ENSG00000267413	RP11-636O21.1	lincRNA
ENSG00000263843	RP11-649A18.12	antisense
ENSG00000240086	RP11-657O9.1	processed_transcript
ENSG00000254682	RP11-660L16.2	antisense
ENSG00000251574	RP11-6N13.1	lincRNA
ENSG00000257253	RP11-70F11.7	lincRNA
ENSG00000247137	RP11-727A23.5	processed_transcript
ENSG00000256714	RP11-73M14.1	lincRNA
ENSG00000250988	RP11-752G15.6	antisense
ENSG00000253706	RP11-758M4.4	antisense
ENSG00000251629	RP11-774D14.1	lincRNA
ENSG00000226476	RP11-776H12.1	lincRNA
ENSG00000248112	RP11-78C3.1	lincRNA
ENSG00000254980	RP11-794P6.6	antisense
ENSG00000237950	RP11-7O11.3	antisense
ENSG00000241679	RP11-80H8.4	lincRNA
ENSG00000251138	RP11-81H3.2	lincRNA
ENSG00000255856	RP11-87C12.5	lincRNA
ENSG00000253716	RP13-582O9.5	antisense
ENSG00000260423	RP13-735L24.1	lincRNA
ENSG00000272374	RP3-329A5.8	lincRNA
ENSG00000234147	RP3-460G2.2	lincRNA
ENSG00000203650	RP4-562J12.2	lincRNA
ENSG00000233907	RP4-617C6.1	lincRNA
ENSG00000225087	RP4-660H19.1	lincRNA
ENSG00000224950	RP5-1086K13.1	lincRNA
ENSG00000227964	RP5-1112F19.2	lincRNA
ENSG00000243961	RP5-839B4.8	lincRNA
ENSG00000228742	RP5-884M6.1	lincRNA
ENSG00000236064	RP6-191P20.4	antisense
ENSG00000255717	SNHG1	processed_transcript
ENSG00000247092	SNHG10	antisense
ENSG00000196756	SNHG17	processed_transcript
ENSG00000242125	SNHG3	sense_intronic
ENSG00000242808	SOX2-OT	sense_overlapping
ENSG00000226674	TEX41	lincRNA
ENSG00000231770	TMEM44-AS1	antisense
ENSG00000257167	TMPO-AS1	antisense
ENSG00000237548	TTLL11-IT1	processed_transcript
ENSG00000231439	WASIR2	antisense
ENSG00000233085	XXyac-YX65C7_A.3	lincRNA
ENSG00000237036	ZEB1-AS1	processed_transcript
ENSG00000253661	ZFHX4-AS1	antisense
ENSG00000234352	hsa-mir-490	antisense

## Sheet: 6. TCGA&GSE  Down_lncRNAs
gene_id	gene_name	gene_type
ENSG00000166770	ZNF667-AS1	lincRNA
ENSG00000175147	TMEM51-AS1	processed_transcript
ENSG00000175773	RP11-121M22.1	lincRNA
ENSG00000176728	TTTY14	lincRNA
ENSG00000180769	WDFY3-AS2	processed_transcript
ENSG00000198221	MLLT4-AS1	processed_transcript
ENSG00000198491	RP11-208N14.4	antisense
ENSG00000203688	RP11-351J23.1	lincRNA
ENSG00000213373	LINC00671	lincRNA
ENSG00000214548	MEG3	lincRNA
ENSG00000215386	LINC00478	lincRNA
ENSG00000223392	CLDN10-AS1	antisense
ENSG00000223458	RP11-332E3.2	sense_intronic
ENSG00000223764	RP11-54O7.3	lincRNA
ENSG00000223863	AC008074.4	lincRNA
ENSG00000223914	AC079630.2	lincRNA
ENSG00000224090	AC097468.4	antisense
ENSG00000224621	RP11-276H7.3	antisense
ENSG00000224660	SH3BP5-AS1	antisense
ENSG00000224905	AP001347.6	antisense
ENSG00000224957	AC090044.1	lincRNA
ENSG00000224961	RP1-278O22.1	lincRNA
ENSG00000225867	RP5-1177I5.3	antisense
ENSG00000225963	AC009950.2	antisense
ENSG00000226051	ZNF503-AS1	lincRNA
ENSG00000226237	RP11-276H19.1	lincRNA
ENSG00000226601	RP11-239E10.3	lincRNA
ENSG00000226904	RP11-561O23.8	antisense
ENSG00000227028	SLC8A1-AS1	antisense
ENSG00000227640	SOX21-AS1	lincRNA
ENSG00000227681	RP11-307P5.1	lincRNA
ENSG00000228079	AC012368.1	lincRNA
ENSG00000228126	LINC00568	lincRNA
ENSG00000229155	RP11-528A4.2	lincRNA
ENSG00000229236	TTTY10	lincRNA
ENSG00000229619	MBNL1-AS1	antisense
ENSG00000229891	Z83851.1	lincRNA
ENSG00000230030	RP11-505C13.1	lincRNA
ENSG00000230156	LINC00443	lincRNA
ENSG00000230628	RP4-781K5.6	lincRNA
ENSG00000231160	RP11-617D20.1	antisense
ENSG00000231246	RP5-965F6.2	lincRNA
ENSG00000231312	AC007246.3	antisense
ENSG00000231535	LINC00278	lincRNA
ENSG00000231768	RP5-855F14.1	lincRNA
ENSG00000231863	RP3-428L16.1	antisense
ENSG00000231993	RP1-85F18.5	antisense
ENSG00000232079	AL035610.1	processed_transcript
ENSG00000232328	AC011286.1	lincRNA
ENSG00000232803	RP11-93B14.5	antisense
ENSG00000233029	RP11-439A17.9	antisense
ENSG00000233093	LINC00892	processed_transcript
ENSG00000233429	HOTAIRM1	antisense
ENSG00000233529	HCG21	antisense
ENSG00000233850	AC103563.8	antisense
ENSG00000233895	RP1-122P22.2	lincRNA
ENSG00000233967	RP11-250B2.3	lincRNA
ENSG00000234478	RP11-275I14.4	antisense
ENSG00000235097	LINC00330	lincRNA
ENSG00000235257	AC093415.2	processed_transcript
ENSG00000235527	RP5-1073O3.7	antisense
ENSG00000235875	ARHGEF7-AS2	antisense
ENSG00000235939	RP11-123B3.2	antisense
ENSG00000235947	EGOT	lincRNA
ENSG00000236740	RP11-411K7.1	lincRNA
ENSG00000236901	MIR600HG	sense_intronic
ENSG00000237125	HAND2-AS1	antisense
ENSG00000237489	LINC00959	lincRNA
ENSG00000237560	AC004562.1	lincRNA
ENSG00000237689	AC007064.24	lincRNA
ENSG00000239552	HOXB-AS2	antisense
ENSG00000241684	ADAMTS9-AS2	antisense
ENSG00000242136	RP11-734K21.2	processed_transcript
ENSG00000242317	RP11-875H7.5	lincRNA
ENSG00000243550	RP11-483E7.1	lincRNA
ENSG00000244040	IL12A-AS1	antisense
ENSG00000244041	LINC01011	lincRNA
ENSG00000246100	LINC00900	lincRNA
ENSG00000247095	MIR210HG	lincRNA
ENSG00000248019	FAM13A-AS1	antisense
ENSG00000249082	CTC-276P9.1	lincRNA
ENSG00000249307	LINC01088	antisense
ENSG00000249743	RP11-60A8.1	lincRNA
ENSG00000249856	CTD-2503O16.4	lincRNA
ENSG00000250742	RP11-834C11.4	lincRNA
ENSG00000250958	LINC00492	lincRNA
ENSG00000251562	MALAT1	lincRNA
ENSG00000251584	RP11-440I14.3	lincRNA
ENSG00000253105	KB-1448A5.1	lincRNA
ENSG00000253177	RP11-100L22.1	lincRNA
ENSG00000254109	RBPMS-AS1	antisense
ENSG00000254333	CTC-367J11.1	lincRNA
ENSG00000254863	RP11-831A10.2	lincRNA
ENSG00000255145	RP11-60I3.5	antisense
ENSG00000255310	AF131215.2	sense_intronic
ENSG00000255774	AP000439.3	lincRNA
ENSG00000258616	RP11-369C8.1	lincRNA
ENSG00000258689	RP6-65G23.1	lincRNA
ENSG00000258690	RP11-81F13.1	antisense
ENSG00000258808	RP11-255G12.3	lincRNA
ENSG00000259319	RP11-293M10.6	antisense
ENSG00000259459	RP11-321G12.1	lincRNA
ENSG00000259523	RP11-680F8.3	antisense
ENSG00000259644	RP11-680F8.4	sense_intronic
ENSG00000260469	RP11-8P11.3	lincRNA
ENSG00000261040	CTD-2319I12.1	processed_transcript
ENSG00000261268	RP11-308D13.3	lincRNA
ENSG00000261520	DLGAP1-AS5	antisense
ENSG00000265787	CYP4F35P	lincRNA
ENSG00000266729	RP11-534N16.1	antisense
ENSG00000267272	RP5-1052I5.1	lincRNA
ENSG00000267322	SCARNA17	antisense
ENSG00000267709	AC024592.9	antisense
ENSG00000269186	LINC01082	lincRNA
ENSG00000269289	CTB-92J24.3	antisense
ENSG00000270589	RP11-348N5.7	antisense
ENSG00000271020	RP11-10C24.1	lincRNA
ENSG00000271880	RP11-96C23.5	processed_transcript
ENSG00000272009	RP1-313I6.12	antisense
ENSG00000272081	CTD-2376I4.2	lincRNA
ENSG00000272143	FGF14-AS2	lincRNA
ENSG00000272523	LINC01023	lincRNA
ENSG00000273062	RP11-428K3.1	antisense

## Sheet: 7. c7.lncRNAs_immune
gene_id	gene_name	gene_type
ENSG00000005206	SPPL2B	processed_transcript
ENSG00000006062	MAP3K14	processed_transcript
ENSG00000012171	SEMA3B	processed_transcript
ENSG00000088970	PLK1S1	processed_transcript
ENSG00000099869	IGF2-AS	antisense
ENSG00000100181	TPTEP1	lincRNA
ENSG00000104691	UBXN8	processed_transcript
ENSG00000118412	CASP8AP2	processed_transcript
ENSG00000124835	AC105760.3	antisense
ENSG00000125804	FAM182A	processed_transcript
ENSG00000130600	H19	processed_transcript
ENSG00000131538	TTTY6	lincRNA
ENSG00000135253	KCP	processed_transcript
ENSG00000144596	GRIP2	processed_transcript
ENSG00000146666	LINC00525	antisense
ENSG00000147753	TTTY7	lincRNA
ENSG00000152931	PART1	lincRNA
ENSG00000153363	LINC00467	processed_transcript
ENSG00000157152	SYN2	processed_transcript
ENSG00000162947	AC007364.1	lincRNA
ENSG00000163597	SNHG16	processed_transcript
ENSG00000164621	SMAD5-AS1	antisense
ENSG00000166770	ZNF667-AS1	lincRNA
ENSG00000167117	LINC00483	processed_transcript
ENSG00000167355	AC104389.28	processed_transcript
ENSG00000167459	LINC00905	processed_transcript
ENSG00000168367	LINC00917	lincRNA
ENSG00000171889	MIR31HG	sense_overlapping
ENSG00000172965	MIR4435-1HG	lincRNA
ENSG00000173811	CCDC13-AS1	antisense
ENSG00000174365	SNHG11	processed_transcript
ENSG00000175061	C17orf76-AS1	processed_transcript
ENSG00000175147	TMEM51-AS1	processed_transcript
ENSG00000175164	ABO	processed_transcript
ENSG00000175611	LINC00476	processed_transcript
ENSG00000175699	LINC00521	processed_transcript
ENSG00000175701	LINC00116	lincRNA
ENSG00000175773	RP11-121M22.1	lincRNA
ENSG00000175967	RP11-544L8__B.4	antisense
ENSG00000176728	TTTY14	lincRNA
ENSG00000176840	MIR7-3HG	lincRNA
ENSG00000177112	MRVI1-AS1	antisense
ENSG00000177133	LINC00982	antisense
ENSG00000177406	RP11-218M22.1	antisense
ENSG00000177410	ZFAS1	antisense
ENSG00000177640	CASC2	antisense
ENSG00000177738	CTD-2201E18.3	sense_overlapping
ENSG00000177853	ZNF518A	processed_transcript
ENSG00000178457	LINC00314	lincRNA
ENSG00000178803	ADORA2A-AS1	antisense
ENSG00000178977	LINC00324	lincRNA
ENSG00000179219	LINC00311	lincRNA
ENSG00000179406	LINC00174	lincRNA
ENSG00000179428	AC073072.5	antisense
ENSG00000179447	RP5-1027G4.3	antisense
ENSG00000179452	RP11-380B22.1	lincRNA
ENSG00000179523	EIF3J-AS1	lincRNA
ENSG00000179600	GPHB5	processed_transcript
ENSG00000179676	LINC00305	lincRNA
ENSG00000179743	RP11-169K16.9	antisense
ENSG00000179818	PCBP1-AS1	antisense
ENSG00000179859	AC025335.1	antisense
ENSG00000179935	LINC00652	lincRNA
ENSG00000180139	ACTA2-AS1	antisense
ENSG00000180279	CTD-2568A17.5	lincRNA
ENSG00000180422	LINC00304	lincRNA
ENSG00000180712	RP11-290F5.2	lincRNA
ENSG00000180769	WDFY3-AS2	processed_transcript
ENSG00000180846	CSNK1G2-AS1	antisense
ENSG00000181171	FER1L6-AS1	antisense
ENSG00000181211	HECW1-IT1	sense_intronic
ENSG00000181798	LINC00471	processed_transcript
ENSG00000181995	LINC00301	lincRNA
ENSG00000182310	LINC00085	processed_transcript
ENSG00000182366	FAM87A	lincRNA
ENSG00000182586	LINC00334	lincRNA
ENSG00000182648	LINC01006	processed_transcript
ENSG00000182873	RP11-181G12.2	antisense
ENSG00000183242	WT1-AS	antisense
ENSG00000183535	COL18A1-AS1	antisense
ENSG00000184856	LINC00308	lincRNA
ENSG00000184991	TTTY13	lincRNA
ENSG00000185186	LINC00313	lincRNA
ENSG00000185433	LINC00158	lincRNA
ENSG00000185837	CECR5-AS1	antisense
ENSG00000185847	RP1-46F2.2	lincRNA
ENSG00000185904	LINC00839	lincRNA
ENSG00000186056	MATN1-AS1	antisense
ENSG00000186526	CYP4F8	processed_transcript
ENSG00000186594	MIR22HG	lincRNA
ENSG00000186615	KTN1-AS1	antisense
ENSG00000188070	C11orf95	lincRNA
ENSG00000188338	SLC38A3	processed_transcript
ENSG00000188660	LINC00319	lincRNA
ENSG00000188693	CTB-161K23.1	antisense
ENSG00000188825	LINC00910	lincRNA
ENSG00000189223	AC016683.6	processed_transcript
ENSG00000189238	LINC00943	lincRNA
ENSG00000189419	SPATA41	lincRNA
ENSG00000196243	LINC00615	lincRNA
ENSG00000196273	LINC00523	lincRNA
ENSG00000196421	LINC00176	lincRNA
ENSG00000196553	LINC00238	processed_transcript
ENSG00000196668	LINC00173	processed_transcript
ENSG00000196756	SNHG17	processed_transcript
ENSG00000196951	RP11-425I13.3	antisense
ENSG00000197085	NPSR1-AS1	processed_transcript
ENSG00000197176	RP11-76E12.1	lincRNA
ENSG00000197291	RAMP2-AS1	lincRNA
ENSG00000197503	LINC00477	lincRNA
ENSG00000197558	SSPO	processed_transcript
ENSG00000197989	SNHG12	antisense
ENSG00000198221	MLLT4-AS1	processed_transcript
ENSG00000198468	FLVCR1-AS1	lincRNA
ENSG00000198547	C20orf203	lincRNA
ENSG00000203280	CTA-221G9.11	antisense
ENSG00000203688	RP11-351J23.1	lincRNA
ENSG00000203721	LINC00862	lincRNA
ENSG00000203808	BVES-AS1	antisense
ENSG00000203865	ATP1A1OS	processed_transcript
ENSG00000203875	SNHG5	processed_transcript
ENSG00000203999	RP11-290F20.1	lincRNA
ENSG00000204025	TRPC5OS	antisense
ENSG00000204091	TDRG1	antisense
ENSG00000204148	LINC00474	lincRNA
ENSG00000204241	RP11-713P17.3	lincRNA
ENSG00000204250	LINC00587	lincRNA
ENSG00000204272	RP11-622K12.1	processed_transcript
ENSG00000204282	TNRC6C-AS1	processed_transcript
ENSG00000204380	AC005042.4	antisense
ENSG00000204460	AC079586.1	lincRNA
ENSG00000204588	AC013268.5	lincRNA
ENSG00000204603	RP11-638F5.1	lincRNA
ENSG00000204623	ZNRD1-AS1	antisense
ENSG00000204625	HCG9	lincRNA
ENSG00000204666	CTD-2126E3.1	sense_overlapping
ENSG00000204684	RP5-1004I9.1	lincRNA
ENSG00000204706	MAMDC2-AS1	antisense
ENSG00000204758	CTC-308K20.1	antisense
ENSG00000204815	TTC25	processed_transcript
ENSG00000204832	ST8SIA6-AS1	antisense
ENSG00000204934	ATP6V0E2-AS1	antisense
ENSG00000205054	AC009236.1	processed_transcript
ENSG00000205181	LINC00654	lincRNA
ENSG00000205396	LINC00661	processed_transcript
ENSG00000205444	RP4-529N6.1	lincRNA
ENSG00000205559	CHKB-AS1	antisense
ENSG00000205632	WI2-81516E3.1	lincRNA
ENSG00000205634	LINC00898	lincRNA
ENSG00000205696	ADARB2-AS1	antisense
ENSG00000205837	LINC00487	lincRNA
ENSG00000205861	C1QTNF9B-AS1	antisense
ENSG00000205885	C1RL-AS1	antisense
ENSG00000205913	SRRM2-AS1	antisense
ENSG00000206113	RP11-503N18.1	lincRNA
ENSG00000206140	TMEM191C	lincRNA
ENSG00000206337	HCP5	sense_overlapping
ENSG00000206573	SETD5-AS1	antisense
ENSG00000212694	AC084018.1	lincRNA
ENSG00000212766	LINC00277	lincRNA
ENSG00000212978	AC016747.3	processed_transcript
ENSG00000213373	LINC00671	lincRNA
ENSG00000213468	RP11-453F18__B.1	lincRNA
ENSG00000213963	AC074286.1	sense_overlapping
ENSG00000214043	RP5-944M2.3	lincRNA
ENSG00000214049	UCA1	processed_transcript
ENSG00000214145	LINC00887	lincRNA
ENSG00000214146	RP11-699L21.1	lincRNA
ENSG00000214336	FOXI3	processed_transcript
ENSG00000214353	VAC14-AS1	antisense
ENSG00000214381	LINC00488	lincRNA
ENSG00000214401	KANSL1-AS1	antisense
ENSG00000214407	RP11-221J22.1	lincRNA
ENSG00000214548	MEG3	lincRNA
ENSG00000214691	AC104654.1	lincRNA
ENSG00000214725	CDIPT-AS1	antisense
ENSG00000214783	POLR2J4	processed_transcript
ENSG00000214851	LINC00612	processed_transcript
ENSG00000214922	HLA-F-AS1	processed_transcript
ENSG00000215022	RP1-257A7.4	antisense
ENSG00000215039	CD27-AS1	antisense
ENSG00000215068	AC025171.1	antisense
ENSG00000215113	CXorf49B	lincRNA
ENSG00000215162	LINC00269	lincRNA
ENSG00000215196	AC091878.1	antisense
ENSG00000215231	LINC01020	lincRNA
ENSG00000215256	DHRS4-AS1	processed_transcript
ENSG00000215386	LINC00478	lincRNA
ENSG00000215417	MIR17HG	processed_transcript
ENSG00000215424	MCM3AP-AS1	antisense
ENSG00000215458	AP001053.11	antisense
ENSG00000215498	FAM230B	processed_transcript
ENSG00000215533	LINC00189	sense_overlapping
ENSG00000215560	TTTY5	lincRNA
ENSG00000215808	RP11-371I1.2	lincRNA
ENSG00000215866	RP11-426L16.8	lincRNA
ENSG00000215908	CROCCP2	lincRNA
ENSG00000216863	LY86-AS1	antisense
ENSG00000218109	KIRREL3-AS3	antisense
ENSG00000218510	LINC00339	lincRNA
ENSG00000219926	RP11-394A14.2	lincRNA
ENSG00000220161	RP1-37N7.3	lincRNA
ENSG00000222035	AC079354.3	antisense
ENSG00000222041	LINC00152	lincRNA
ENSG00000223438	RP1-171K16.5	lincRNA
ENSG00000223482	NUTM2A-AS1	antisense
ENSG00000223561	AC003090.1	lincRNA
ENSG00000223573	TINCR	lincRNA
ENSG00000223764	RP11-54O7.3	lincRNA
ENSG00000223768	LINC00205	lincRNA
ENSG00000223776	LGALS8-AS1	antisense
ENSG00000223797	ENTPD3-AS1	antisense
ENSG00000223823	RP11-465B22.5	lincRNA
ENSG00000223839	FAM95B1	processed_transcript
ENSG00000223891	OSER1-AS1	lincRNA
ENSG00000223910	ZNF32-AS3	processed_transcript
ENSG00000224023	RP11-383C5.4	lincRNA
ENSG00000224074	LINC00691	lincRNA
ENSG00000224090	AC097468.4	antisense
ENSG00000224116	INHBA-AS1	antisense
ENSG00000224189	HOXD-AS1	antisense
ENSG00000224209	LINC00466	lincRNA
ENSG00000224223	GS1-18A18.1	sense_overlapping
ENSG00000224259	RP11-48O20.4	lincRNA
ENSG00000224271	RP11-191L9.4	lincRNA
ENSG00000224281	SLC25A5-AS1	processed_transcript
ENSG00000224286	RP11-297H3.4	lincRNA
ENSG00000224310	AC012317.1	lincRNA
ENSG00000224318	CHL1-AS2	processed_transcript
ENSG00000224406	RP11-48F14.1	lincRNA
ENSG00000224440	CXorf51A	lincRNA
ENSG00000224506	RP1-293L8.2	lincRNA
ENSG00000224514	LINC00620	antisense
ENSG00000224582	LINC01015	antisense
ENSG00000224596	ZMIZ1-AS1	antisense
ENSG00000224660	SH3BP5-AS1	antisense
ENSG00000224715	CITF22-49D8.1	lincRNA
ENSG00000224729	PCOLCE-AS1	antisense
ENSG00000224743	TEX26-AS1	antisense
ENSG00000224812	TMEM72-AS1	antisense
ENSG00000224843	LINC00240	lincRNA
ENSG00000224924	LINC00320	lincRNA
ENSG00000224939	LINC00184	lincRNA
ENSG00000224958	PGM5-AS1	antisense
ENSG00000224973	LARGE-AS1	processed_transcript
ENSG00000224975	INE1	sense_intronic
ENSG00000225174	OSTM1-AS1	lincRNA
ENSG00000225206	MIR137HG	lincRNA
ENSG00000225210	AL589743.1	lincRNA
ENSG00000225269	LINC00705	lincRNA
ENSG00000225298	LINC00113	lincRNA
ENSG00000225329	RP11-325F22.5	lincRNA
ENSG00000225361	PPP1R26-AS1	antisense
ENSG00000225383	SFTA1P	lincRNA
ENSG00000225391	RP11-55K22.5	lincRNA
ENSG00000225470	JPX	lincRNA
ENSG00000225493	AC092619.1	lincRNA
ENSG00000225611	RP11-70C1.1	antisense
ENSG00000225626	C9orf135-AS1	lincRNA
ENSG00000225733	FGD5-AS1	antisense
ENSG00000225756	DBH-AS1	antisense
ENSG00000225778	PROSER2-AS1	antisense
ENSG00000225783	MIAT	lincRNA
ENSG00000225791	TRAM2-AS1	lincRNA
ENSG00000225793	RP1-234P15.4	lincRNA
ENSG00000225826	LINC00626	lincRNA
ENSG00000225855	RUSC1-AS1	antisense
ENSG00000225880	LINC00115	lincRNA
ENSG00000225930	AC026150.5	lincRNA
ENSG00000225937	PCA3	antisense
ENSG00000225953	SATB2-AS1	antisense
ENSG00000226031	FGF13-AS1	antisense
ENSG00000226051	ZNF503-AS1	lincRNA
ENSG00000226091	LINC00937	lincRNA
ENSG00000226122	AC018705.5	antisense
ENSG00000226137	BAIAP2-AS1	lincRNA
ENSG00000226235	LEMD1-AS1	antisense
ENSG00000226287	TMEM191A	processed_transcript
ENSG00000226312	CFLAR-AS1	antisense
ENSG00000226328	CTA-217C2.1	lincRNA
ENSG00000226367	ST7-AS2	antisense
ENSG00000226387	SORCS3-AS1	antisense
ENSG00000226419	RP11-31F15.1	antisense
ENSG00000226620	LINC00343	processed_transcript
ENSG00000226674	TEX41	lincRNA
ENSG00000226688	ENTPD1-AS1	antisense
ENSG00000226746	SMCR5	antisense
ENSG00000226752	PSMD5-AS1	antisense
ENSG00000226754	RP5-1024G6.5	antisense
ENSG00000226869	LHFPL3-AS1	processed_transcript
ENSG00000226935	LINC00161	lincRNA
ENSG00000226950	DANCR	processed_transcript
ENSG00000226983	AP000235.2	lincRNA
ENSG00000226995	LINC00658	lincRNA
ENSG00000227028	SLC8A1-AS1	antisense
ENSG00000227039	ITGB2-AS1	antisense
ENSG00000227060	LINC00629	lincRNA
ENSG00000227165	WDR11-AS1	antisense
ENSG00000227195	MIR663A	processed_transcript
ENSG00000227199	ST7-AS1	antisense
ENSG00000227290	RP4-544H6.2	lincRNA
ENSG00000227342	LINC00307	lincRNA
ENSG00000227354	RBM26-AS1	antisense
ENSG00000227372	TP73-AS1	antisense
ENSG00000227375	DLG1-AS1	antisense
ENSG00000227418	PCGEM1	lincRNA
ENSG00000227456	LINC00310	lincRNA
ENSG00000227477	STK4-AS1	lincRNA
ENSG00000227480	CCDC148-AS1	antisense
ENSG00000227502	RP1-249H1.4	lincRNA
ENSG00000227540	RP11-152N13.5	antisense
ENSG00000227555	RP11-406A20.4	lincRNA
ENSG00000227674	LINC00355	lincRNA
ENSG00000227744	AC114788.2	lincRNA
ENSG00000227811	RP4-773A18.4	antisense
ENSG00000227877	LINC00948	lincRNA
ENSG00000227908	CTD-2031P19.3	antisense
ENSG00000228016	RAPGEF4-AS1	antisense
ENSG00000228021	RP11-383C5.3	lincRNA
ENSG00000228109	MFI2-AS1	antisense
ENSG00000228141	AC105339.1	lincRNA
ENSG00000228189	RP13-60M5.2	lincRNA
ENSG00000228203	RNF144A-AS1	processed_transcript
ENSG00000228223	HCG11	lincRNA
ENSG00000228315	GUSBP11	processed_transcript
ENSG00000228340	RP5-1043L13.1	lincRNA
ENSG00000228414	AC010733.4	lincRNA
ENSG00000228422	LINC00687	lincRNA
ENSG00000228486	AC017099.3	antisense
ENSG00000228495	LINC01013	lincRNA
ENSG00000228592	AP000459.4	lincRNA
ENSG00000228630	HOTAIR	antisense
ENSG00000228775	WEE2-AS1	antisense
ENSG00000228784	LINC00954	lincRNA
ENSG00000228794	RP11-206L10.11	processed_transcript
ENSG00000228824	MIR4500HG	lincRNA
ENSG00000228889	UBAC2-AS1	lincRNA
ENSG00000229140	CCDC26	lincRNA
ENSG00000229153	EPHA1-AS1	antisense
ENSG00000229214	LINC00242	lincRNA
ENSG00000229228	LINC00582	antisense
ENSG00000229236	TTTY10	lincRNA
ENSG00000229240	LINC00710	processed_transcript
ENSG00000229315	MCHR2-AS1	antisense
ENSG00000229404	LINC00858	lincRNA
ENSG00000229414	KCNQ1-AS1	antisense
ENSG00000229589	ACVR2B-AS1	antisense
ENSG00000229619	MBNL1-AS1	antisense
ENSG00000229637	PRAC2	antisense
ENSG00000229688	ISPD-AS1	antisense
ENSG00000229727	AC013460.1	processed_transcript
ENSG00000229807	XIST	lincRNA
ENSG00000229847	EMX2OS	antisense
ENSG00000229921	KIF25-AS1	lincRNA
ENSG00000229951	AC104695.3	antisense
ENSG00000229980	TOB1-AS1	processed_transcript
ENSG00000230023	RP11-10N16.2	lincRNA
ENSG00000230102	RP11-407B7.1	processed_transcript
ENSG00000230124	RP5-1180C10.2	antisense
ENSG00000230257	NFE4	antisense
ENSG00000230262	MIRLET7DHG	lincRNA
ENSG00000230314	ELOVL2-AS1	antisense
ENSG00000230324	RP4-705O1.1	lincRNA
ENSG00000230366	DSCR9	lincRNA
ENSG00000230448	LINC00276	lincRNA
ENSG00000230461	PROX1-AS1	antisense
ENSG00000230487	PSMG3-AS1	lincRNA
ENSG00000230513	THAP7-AS1	antisense
ENSG00000230542	LINC00102	lincRNA
ENSG00000230561	CTC-228N24.1	lincRNA
ENSG00000230590	FTX	lincRNA
ENSG00000230601	RP11-402G3.3	lincRNA
ENSG00000230651	AC096655.2	lincRNA
ENSG00000230725	RP4-738P15.1	lincRNA
ENSG00000230736	RP1-149A16.3	lincRNA
ENSG00000230844	ZNF674-AS1	lincRNA
ENSG00000230876	LINC00486	lincRNA
ENSG00000230923	LINC00309	lincRNA
ENSG00000230937	MIR205HG	lincRNA
ENSG00000231023	LINC00326	lincRNA
ENSG00000231028	LINC00271	lincRNA
ENSG00000231074	HCG18	antisense
ENSG00000231163	RP5-1007G16.1	antisense
ENSG00000231175	RP11-463J7.2	lincRNA
ENSG00000231177	LINC00852	antisense
ENSG00000231216	GS1-600G8.3	antisense
ENSG00000231290	APCDD1L-AS1	processed_transcript
ENSG00000231312	AC007246.3	antisense
ENSG00000231327	AC016700.5	lincRNA
ENSG00000231419	LINC00689	processed_transcript
ENSG00000231426	RP5-899B16.1	lincRNA
ENSG00000231439	WASIR2	antisense
ENSG00000231453	AC018470.4	lincRNA
ENSG00000231607	DLEU2	processed_transcript
ENSG00000231666	RP11-404O13.1	lincRNA
ENSG00000231674	LINC00410	lincRNA
ENSG00000231690	LINC00574	lincRNA
ENSG00000231721	MKLN1-AS1	antisense
ENSG00000231728	LL0XNC01-116E7.2	antisense
ENSG00000231768	RP5-855F14.1	lincRNA
ENSG00000231889	TRAF3IP2-AS1	antisense
ENSG00000231920	NEBL-AS1	antisense
ENSG00000231999	RP5-1007M22.2	antisense
ENSG00000232021	LEF1-AS1	processed_transcript
ENSG00000232084	AC104782.3	lincRNA
ENSG00000232229	LINC00865	lincRNA
ENSG00000232233	RP11-573D15.2	lincRNA
ENSG00000232307	DAOA-AS1	antisense
ENSG00000232388	LINC00493	lincRNA
ENSG00000232401	LINC00112	antisense
ENSG00000232416	BPESC1	lincRNA
ENSG00000232520	AC012507.3	antisense
ENSG00000232656	IDI2-AS1	antisense
ENSG00000232677	LINC00665	lincRNA
ENSG00000232684	ATP11A-AS1	antisense
ENSG00000232803	RP11-93B14.5	antisense
ENSG00000232825	RP5-896L10.1	antisense
ENSG00000232860	SMG7-AS1	processed_transcript
ENSG00000232956	SNHG15	lincRNA
ENSG00000232973	CYP1B1-AS1	antisense
ENSG00000233006	AC034220.3	processed_transcript
ENSG00000233016	SNHG7	antisense
ENSG00000233056	ERVH48-1	lincRNA
ENSG00000233080	CTA-714B7.5	lincRNA
ENSG00000233098	RP11-344E13.3	antisense
ENSG00000233101	HOXB-AS3	antisense
ENSG00000233208	LINC00642	lincRNA
ENSG00000233237	LINC00472	lincRNA
ENSG00000233316	DSCR10	lincRNA
ENSG00000233338	TLR8-AS1	antisense
ENSG00000233354	LINC00028	lincRNA
ENSG00000233392	AC104809.4	processed_transcript
ENSG00000233421	U1	lincRNA
ENSG00000233452	STXBP5-AS1	antisense
ENSG00000233532	LINC00460	lincRNA
ENSG00000233593	RP4-665J23.1	lincRNA
ENSG00000233621	RP11-422J8.1	antisense
ENSG00000233639	AC018730.1	antisense
ENSG00000233694	AC007365.1	lincRNA
ENSG00000233718	MYCNOS	antisense
ENSG00000233723	AC007092.1	lincRNA
ENSG00000233746	LINC00656	lincRNA
ENSG00000233791	RP11-134P9.1	lincRNA
ENSG00000233930	KRTAP5-AS1	antisense
ENSG00000234111	RP11-364P22.1	lincRNA
ENSG00000234171	AC108488.3	antisense
ENSG00000234177	AC068057.2	lincRNA
ENSG00000234186	C16orf82	lincRNA
ENSG00000234199	AC010982.1	lincRNA
ENSG00000234352	hsa-mir-490	antisense
ENSG00000234380	AP000330.8	antisense
ENSG00000234390	USP27X-AS1	lincRNA
ENSG00000234456	MAGI2-AS3	processed_transcript
ENSG00000234492	RPL34-AS1	lincRNA
ENSG00000234494	AC003665.1	antisense
ENSG00000234608	MAPKAPK5-AS1	lincRNA
ENSG00000234616	JRK	processed_transcript
ENSG00000234636	MED14-AS1	antisense
ENSG00000234684	SDCBP2-AS1	antisense
ENSG00000234721	AC125421.1	lincRNA
ENSG00000234741	GAS5	processed_transcript
ENSG00000234817	RP3-400B16.1	lincRNA
ENSG00000234828	RP11-526A4.1	lincRNA
ENSG00000234855	RP11-453E2.2	antisense
ENSG00000234880	LINC00163	lincRNA
ENSG00000234883	MIR155HG	lincRNA
ENSG00000234899	AC005152.2	processed_transcript
ENSG00000234912	LINC00338	processed_transcript
ENSG00000234942	RP11-93H12.2	antisense
ENSG00000234945	AC109828.1	antisense
ENSG00000234996	RP11-480I12.7	lincRNA
ENSG00000235026	AC066593.1	antisense
ENSG00000235054	RP5-1166F10.1	lincRNA
ENSG00000235097	LINC00330	lincRNA
ENSG00000235106	LINC00094	antisense
ENSG00000235123	DSCAM-AS1	antisense
ENSG00000235138	RP11-374P20.4	antisense
ENSG00000235142	RP1-60O19.1	lincRNA
ENSG00000235172	CTB-114C7.3	lincRNA
ENSG00000235244	RP11-761E20.1	lincRNA
ENSG00000235304	RP11-265P11.2	lincRNA
ENSG00000235387	LINC00961	lincRNA
ENSG00000235407	RP11-470L19.2	lincRNA
ENSG00000235408	SNORA71B	lincRNA
ENSG00000235437	RP11-357C3.3	processed_transcript
ENSG00000235453	TOPORS-AS1	antisense
ENSG00000235455	IQCF5-AS1	antisense
ENSG00000235590	GNAS-AS1	antisense
ENSG00000235597	AC013402.2	lincRNA
ENSG00000235621	LINC00494	lincRNA
ENSG00000235652	RP11-545I5.3	antisense
ENSG00000235665	AC007464.1	lincRNA
ENSG00000235703	LINC00894	antisense
ENSG00000235706	DICER1-AS1	antisense
ENSG00000235710	RP5-1097F14.3	antisense
ENSG00000235740	RP11-436I24.1	antisense
ENSG00000235770	LINC00607	lincRNA
ENSG00000235823	LINC00263	processed_transcript
ENSG00000235824	LINC00837	lincRNA
ENSG00000235865	GSN-AS1	antisense
ENSG00000235914	MACROD2-AS1	antisense
ENSG00000235919	ASH1L-AS1	processed_transcript
ENSG00000235927	NEXN-AS1	antisense
ENSG00000235947	EGOT	lincRNA
ENSG00000235954	TTC28-AS1	processed_transcript
ENSG00000235989	MORC2-AS1	antisense
ENSG00000235994	RP3-470B24.5	lincRNA
ENSG00000236091	RP3-473B4.3	lincRNA
ENSG00000236301	MRGPRG-AS1	antisense
ENSG00000236384	LINC00479	lincRNA
ENSG00000236423	RP13-15E13.1	lincRNA
ENSG00000236432	AC097662.2	antisense
ENSG00000236499	LINC00896	lincRNA
ENSG00000236548	RP11-510H23.1	antisense
ENSG00000236618	PITPNA-AS1	antisense
ENSG00000236678	LINC00347	lincRNA
ENSG00000236700	LINC01010	lincRNA
ENSG00000236790	LINC00299	lincRNA
ENSG00000236810	RP5-886K2.3	antisense
ENSG00000236830	CBR3-AS1	processed_transcript
ENSG00000236834	LINC00421	lincRNA
ENSG00000236859	AC018737.1	antisense
ENSG00000236901	MIR600HG	sense_intronic
ENSG00000237009	GLIS3-AS1	antisense
ENSG00000237036	ZEB1-AS1	processed_transcript
ENSG00000237048	TTTY12	lincRNA
ENSG00000237119	LINC01056	lincRNA
ENSG00000237125	HAND2-AS1	antisense
ENSG00000237159	CNTFR-AS1	antisense
ENSG00000237187	NR2F1-AS1	processed_transcript
ENSG00000237222	AC090505.6	lincRNA
ENSG00000237232	ZNF295-AS1	lincRNA
ENSG00000237250	RP11-193H5.1	antisense
ENSG00000237282	LINC00851	antisense
ENSG00000237290	RP11-214L19.1	lincRNA
ENSG00000237310	GS1-124K5.4	lincRNA
ENSG00000237399	PITRM1-AS1	processed_transcript
ENSG00000237401	AC107070.1	lincRNA
ENSG00000237413	RP11-183M13.1	processed_transcript
ENSG00000237424	FOXD2-AS1	antisense
ENSG00000237463	RP11-280O1.2	antisense
ENSG00000237489	LINC00959	lincRNA
ENSG00000237523	LINC00857	lincRNA
ENSG00000237594	AP000251.3	antisense
ENSG00000237596	RP13-143G15.4	antisense
ENSG00000237667	AC113607.1	lincRNA
ENSG00000237675	RP11-118H17.1	antisense
ENSG00000237737	DCTN1-AS1	antisense
ENSG00000237870	AC073130.1	processed_transcript
ENSG00000237941	KCNQ1DN	antisense
ENSG00000237943	PRKCQ-AS1	lincRNA
ENSG00000237945	LINC00649	antisense
ENSG00000238062	AC105344.2	lincRNA
ENSG00000238133	MLK7-AS1	antisense
ENSG00000238197	PAXBP1-AS1	antisense
ENSG00000239219	RP11-379K17.4	antisense
ENSG00000239523	MYLK-AS1	antisense
ENSG00000239589	LINC00879	lincRNA
ENSG00000239877	IGSF11-AS1	antisense
ENSG00000240288	GHRLOS	antisense
ENSG00000240423	LINC00636	lincRNA
ENSG00000240498	CDKN2B-AS1	antisense
ENSG00000240770	C21orf91-OT1	lincRNA
ENSG00000240875	LINC00886	lincRNA
ENSG00000240889	NDUFB2-AS1	antisense
ENSG00000240922	LSAMP-AS1	antisense
ENSG00000240990	HOXA11-AS	antisense
ENSG00000241163	LINC00877	lincRNA
ENSG00000241224	RP11-59E19.1	lincRNA
ENSG00000241313	WWTR1-AS1	antisense
ENSG00000241369	CT64	lincRNA
ENSG00000241469	LINC00635	lincRNA
ENSG00000241560	ZBTB20-AS1	antisense
ENSG00000241684	ADAMTS9-AS2	antisense
ENSG00000241769	LINC00893	antisense
ENSG00000241832	CECR3	processed_transcript
ENSG00000242042	RP11-690C23.2	lincRNA
ENSG00000242048	RP13-452N2.1	processed_transcript
ENSG00000242049	DNAJB8-AS1	antisense
ENSG00000242086	LINC00969	lincRNA
ENSG00000242125	SNHG3	sense_intronic
ENSG00000242258	LINC00996	lincRNA
ENSG00000242516	LINC00960	lincRNA
ENSG00000242808	SOX2-OT	sense_overlapping
ENSG00000243069	ARHGEF26-AS1	processed_transcript
ENSG00000243083	LINC00870	lincRNA
ENSG00000243319	FGF14-IT1	lincRNA
ENSG00000243629	LINC00880	lincRNA
ENSG00000243701	LINC00883	lincRNA
ENSG00000243818	RP11-372E1.4	antisense
ENSG00000243836	WDR86-AS1	processed_transcript
ENSG00000244219	GS1-259H13.2	lincRNA
ENSG00000244227	RP11-298O21.5	lincRNA
ENSG00000244306	CTD-2314B22.3	lincRNA
ENSG00000244342	LINC00698	lincRNA
ENSG00000244926	ALKBH3-AS1	antisense
ENSG00000244968	LIFR-AS1	antisense
ENSG00000245060	LINC00847	lincRNA
ENSG00000245067	IGFBP7-AS1	antisense
ENSG00000245080	MIR3150B	antisense
ENSG00000245105	A2M-AS1	antisense
ENSG00000245275	SAP30L-AS1	antisense
ENSG00000245522	RP11-540A21.2	lincRNA
ENSG00000245526	LINC00461	lincRNA
ENSG00000245532	NEAT1	lincRNA
ENSG00000245556	CTD-2037K23.2	lincRNA
ENSG00000245573	BDNF-AS	antisense
ENSG00000245651	RP11-620J15.2	lincRNA
ENSG00000245694	CRNDE	lincRNA
ENSG00000245729	RP11-480D4.1	lincRNA
ENSG00000245750	RP11-279F6.1	lincRNA
ENSG00000245857	GS1-24F4.2	lincRNA
ENSG00000245910	SNHG6	processed_transcript
ENSG00000245937	CTC-228N24.3	lincRNA
ENSG00000246089	RP11-115C21.2	antisense
ENSG00000246130	RP11-875O11.2	antisense
ENSG00000246145	RP11-346I3.4	lincRNA
ENSG00000246273	SBF2-AS1	antisense
ENSG00000246331	RP11-77I22.2	lincRNA
ENSG00000246339	EXTL3-AS1	antisense
ENSG00000246363	RP11-13A1.1	lincRNA
ENSG00000246379	RP11-461O7.1	lincRNA
ENSG00000246422	CTD-2024I7.13	antisense
ENSG00000246430	LINC00968	lincRNA
ENSG00000246523	RP11-736K20.6	lincRNA
ENSG00000246526	RP11-539L10.2	lincRNA
ENSG00000246582	RP11-1149O23.3	processed_transcript
ENSG00000246640	RP11-1094H24.4	lincRNA
ENSG00000246662	LINC00535	antisense
ENSG00000246731	CTD-2514K5.2	antisense
ENSG00000246763	RGMB-AS1	antisense
ENSG00000246985	SOCS2-AS1	processed_transcript
ENSG00000247081	RP11-318M2.2	antisense
ENSG00000247151	CSTF3-AS1	antisense
ENSG00000247157	RP11-434C1.1	lincRNA
ENSG00000247228	RP11-296I10.3	antisense
ENSG00000247240	UBL7-AS1	antisense
ENSG00000247271	ZBED5-AS1	antisense
ENSG00000247498	RP11-392P7.6	antisense
ENSG00000247556	OIP5-AS1	processed_transcript
ENSG00000247572	CKMT2-AS1	antisense
ENSG00000247595	SPTY2D1-AS1	processed_transcript
ENSG00000247774	PCED1B-AS1	processed_transcript
ENSG00000247796	CTD-2366F13.1	antisense
ENSG00000247809	NR2F2-AS1	antisense
ENSG00000247828	TMEM161B-AS1	antisense
ENSG00000247867	CTD-2530H12.1	antisense
ENSG00000247950	SEC24B-AS1	antisense
ENSG00000247982	LINC00926	lincRNA
ENSG00000248008	DYNLL1-AS1	antisense
ENSG00000248019	FAM13A-AS1	antisense
ENSG00000248118	LINC01019	lincRNA
ENSG00000248197	LINC00290	lincRNA
ENSG00000248228	SLIT2-IT1	sense_intronic
ENSG00000248265	RP11-834C11.3	lincRNA
ENSG00000248307	LINC00616	lincRNA
ENSG00000248329	RP11-366M4.3	processed_transcript
ENSG00000248441	CTD-2536I1.1	lincRNA
ENSG00000248550	OTX2-AS1	antisense
ENSG00000248698	LINC01085	lincRNA
ENSG00000248724	NPHP3-AS1	antisense
ENSG00000248771	RP11-294O2.2	lincRNA
ENSG00000248809	RP11-6L6.3	lincRNA
ENSG00000248866	USP46-AS1	lincRNA
ENSG00000248872	RP11-344G13.1	lincRNA
ENSG00000248890	HHIP-AS1	antisense
ENSG00000248908	RP11-730N24.1	lincRNA
ENSG00000249054	RP11-598F7.1	lincRNA
ENSG00000249173	RP11-701P16.4	lincRNA
ENSG00000249196	RP11-669N7.2	antisense
ENSG00000249231	CASC16	lincRNA
ENSG00000249267	LINC00939	lincRNA
ENSG00000249307	LINC01088	antisense
ENSG00000249346	LINC01016	lincRNA
ENSG00000249375	CASC11	lincRNA
ENSG00000249464	RP11-93L9.1	lincRNA
ENSG00000249476	CTD-2587M2.1	lincRNA
ENSG00000249592	RP11-440L14.1	antisense
ENSG00000249628	LINC00942	lincRNA
ENSG00000249781	CTD-2143L24.1	lincRNA
ENSG00000249816	LINC00964	lincRNA
ENSG00000249859	PVT1	processed_transcript
ENSG00000249873	RP11-983C2.2	lincRNA
ENSG00000249923	XXbac-B444P24.8	antisense
ENSG00000249993	BFSP2-AS1	antisense
ENSG00000250033	SLC7A11-AS1	processed_transcript
ENSG00000250056	LINC01018	lincRNA
ENSG00000250107	CACNA1G-AS1	antisense
ENSG00000250125	RP11-707A18.1	lincRNA
ENSG00000250208	FZD10-AS1	processed_transcript
ENSG00000250302	RP11-752D24.3	lincRNA
ENSG00000250303	RP11-356J5.12	processed_transcript
ENSG00000250312	ZNF718	lincRNA
ENSG00000250337	LINC01021	lincRNA
ENSG00000250366	LINC00617	lincRNA
ENSG00000250456	AC006552.1	lincRNA
ENSG00000250490	CTD-2324F15.2	lincRNA
ENSG00000250608	RP11-933H2.4	processed_transcript
ENSG00000250632	RP3-513G18.2	lincRNA
ENSG00000250682	LINC00491	lincRNA
ENSG00000250685	RP11-486L19.2	antisense
ENSG00000250742	RP11-834C11.4	lincRNA
ENSG00000250802	ZBED3-AS1	antisense
ENSG00000250846	RP11-807H7.1	lincRNA
ENSG00000251045	CTC-321K16.4	lincRNA
ENSG00000251165	F11-AS1	antisense
ENSG00000251191	LINC00589	lincRNA
ENSG00000251321	PCAT4	lincRNA
ENSG00000251359	WWC2-AS2	lincRNA
ENSG00000251364	CTD-2516F10.2	antisense
ENSG00000251383	RP11-542G1.3	lincRNA
ENSG00000251533	LINC00605	lincRNA
ENSG00000251562	MALAT1	lincRNA
ENSG00000253199	RP11-421P23.1	lincRNA
ENSG00000253230	LINC00599	lincRNA
ENSG00000253267	RP11-666I19.2	antisense
ENSG00000253279	FAM183CP	lincRNA
ENSG00000253298	AC008703.1	lincRNA
ENSG00000253302	STAU2-AS1	lincRNA
ENSG00000253314	LINC00293	lincRNA
ENSG00000253327	RAD21-AS1	antisense
ENSG00000253352	TUG1	antisense
ENSG00000253521	HPYR1	lincRNA
ENSG00000253522	MIR146A	lincRNA
ENSG00000253563	NKX2-1-AS1	antisense
ENSG00000253595	CTD-3064M3.1	antisense
ENSG00000253658	RP11-600K15.1	lincRNA
ENSG00000253661	ZFHX4-AS1	antisense
ENSG00000253734	RP11-579E24.1	lincRNA
ENSG00000253955	CTB-33O18.3	antisense
ENSG00000254008	LINC00051	antisense
ENSG00000254102	RP11-21C4.1	antisense
ENSG00000254139	CTD-2339F6.1	lincRNA
ENSG00000254341	SNORD87	sense_overlapping
ENSG00000254377	LINC00966	lincRNA
ENSG00000254389	RHPN1-AS1	antisense
ENSG00000254622	NAV2-AS4	antisense
ENSG00000254654	AC068858.1	lincRNA
ENSG00000254703	FLI1-AS1	antisense
ENSG00000254815	RP11-496I9.1	antisense
ENSG00000254837	AP001372.2	lincRNA
ENSG00000254887	CTC-378H22.1	antisense
ENSG00000254911	SCARNA9	antisense
ENSG00000255020	AF131216.5	antisense
ENSG00000255036	RP11-23J9.4	processed_transcript
ENSG00000255043	NAV2-AS5	antisense
ENSG00000255052	FAM66D	antisense
ENSG00000255153	TOLLIP-AS1	antisense
ENSG00000255198	SNHG9	lincRNA
ENSG00000255248	RP11-166D19.1	sense_overlapping
ENSG00000255258	RP11-448P19.1	lincRNA
ENSG00000255399	TBX5-AS1	antisense
ENSG00000255428	RP11-794P6.1	sense_intronic
ENSG00000255545	RP11-627G23.1	processed_transcript
ENSG00000255559	ZNF252P-AS1	antisense
ENSG00000255568	BRWD1-IT2	sense_intronic
ENSG00000255717	SNHG1	processed_transcript
ENSG00000255794	RMST	processed_transcript
ENSG00000256597	RP11-749H20.4	lincRNA
ENSG00000256628	ZBTB11-AS1	antisense
ENSG00000256802	RP11-680F8.1	antisense
ENSG00000257057	RP11-867G2.2	lincRNA
ENSG00000257137	C12orf80	lincRNA
ENSG00000257167	TMPO-AS1	antisense
ENSG00000257176	RP11-996F15.2	antisense
ENSG00000257504	RP11-536C10.7	lincRNA
ENSG00000257621	RP11-349A22.5	antisense
ENSG00000257702	LBX2-AS1	antisense
ENSG00000257711	RP11-482D24.2	antisense
ENSG00000258057	BCDIN3D-AS1	antisense
ENSG00000258169	LINC00485	lincRNA
ENSG00000258279	LINC00592	lincRNA
ENSG00000258441	LINC00641	processed_transcript
ENSG00000258498	DIO3OS	lincRNA
ENSG00000258525	RP11-829H16.3	antisense
ENSG00000258548	LINC00645	lincRNA
ENSG00000258573	RP11-14J7.6	antisense
ENSG00000258584	FAM181A-AS1	processed_transcript
ENSG00000258701	LINC00638	lincRNA
ENSG00000258710	CT60	lincRNA
ENSG00000258730	ITPK1-AS1	antisense
ENSG00000258791	LINC00520	processed_transcript
ENSG00000258867	RP11-300J18.3	lincRNA
ENSG00000258920	FOXN3-AS1	antisense
ENSG00000259070	LINC00639	lincRNA
ENSG00000259073	FOXN3-AS2	antisense
ENSG00000259129	LINC00648	lincRNA
ENSG00000259134	LINC00924	lincRNA
ENSG00000259150	LINC00929	lincRNA
ENSG00000259218	LINC00928	lincRNA
ENSG00000259248	USP3-AS1	antisense
ENSG00000259361	LINC00927	lincRNA
ENSG00000259426	RP11-253M7.1	antisense
ENSG00000259439	RP11-89K21.1	lincRNA
ENSG00000259462	RP11-752G15.3	antisense
ENSG00000259527	LINC00052	lincRNA
ENSG00000259666	RP11-307C19.3	antisense
ENSG00000259673	IQCH-AS1	lincRNA
ENSG00000259697	RP11-299H22.1	lincRNA
ENSG00000259831	LINC00567	lincRNA
ENSG00000259837	RP11-672L10.1	lincRNA
ENSG00000259841	RP11-488I20.3	lincRNA
ENSG00000259849	VENTXP1	lincRNA
ENSG00000259895	RP11-715J22.2	antisense
ENSG00000259905	PWRN1	lincRNA
ENSG00000259954	IL21R-AS1	antisense
ENSG00000259974	LINC00261	lincRNA
ENSG00000260032	LINC00657	lincRNA
ENSG00000260034	RP11-266L9.2	antisense
ENSG00000260231	JHDM1D-AS1	antisense
ENSG00000260268	LINC00919	lincRNA
ENSG00000260305	NTRK3-AS1	lincRNA
ENSG00000260339	HEXA-AS1	antisense
ENSG00000260372	AQP4-AS1	antisense
ENSG00000260394	LA16c-313D11.9	antisense
ENSG00000260551	PWRN2	lincRNA
ENSG00000260630	SNAI3-AS1	antisense
ENSG00000260676	RP11-510D19.1	lincRNA
ENSG00000260704	LINC00543	lincRNA
ENSG00000260790	RP11-21M24.2	antisense
ENSG00000260804	RP11-566E18.3	lincRNA
ENSG00000260852	FBXL19-AS1	antisense
ENSG00000260880	HCCAT5	lincRNA
ENSG00000260887	RP11-142G1.2	lincRNA
ENSG00000260941	LINC00622	sense_overlapping
ENSG00000261024	GS1-279B7.1	lincRNA
ENSG00000261040	CTD-2319I12.1	processed_transcript
ENSG00000261070	RP11-554A11.8	lincRNA
ENSG00000261439	CTD-2050B12.2	antisense
ENSG00000261455	LINC01003	lincRNA
ENSG00000261504	RP11-317P15.4	lincRNA
ENSG00000261713	SSTR5-AS1	processed_transcript
ENSG00000261738	RP11-945C19.1	lincRNA
ENSG00000261742	LINC00922	lincRNA
ENSG00000261777	RP11-529K1.2	processed_transcript
ENSG00000261780	CTD-2354A18.1	processed_transcript
ENSG00000261801	LOXL1-AS1	antisense
ENSG00000261824	LINC00662	lincRNA
ENSG00000261863	RP11-141J13.5	lincRNA
ENSG00000261879	RP11-333E1.1	antisense
ENSG00000261924	CTD-2561B21.5	antisense
ENSG00000262117	BCAR4	lincRNA
ENSG00000262155	RP11-266L9.5	lincRNA
ENSG00000263069	CTD-2047H16.4	antisense
ENSG00000263201	CTC-479C5.6	antisense
ENSG00000263327	TAPT1-AS1	antisense
ENSG00000263429	LINC00675	lincRNA
ENSG00000263547	RP11-1O2.1	processed_transcript
ENSG00000263667	RP3-416J7.4	lincRNA
ENSG00000263724	DLGAP1-AS3	antisense
ENSG00000263753	LINC00667	lincRNA
ENSG00000263874	LINC00672	lincRNA
ENSG00000264026	RP11-1124B17.1	lincRNA
ENSG00000264247	LINC00909	lincRNA
ENSG00000264515	CTC-525D6.1	processed_transcript
ENSG00000265369	U3	lincRNA
ENSG00000265479	DTX2P1-UPK3BP1-PMS2P11	processed_transcript
ENSG00000265544	RP11-31I22.1	sense_intronic
ENSG00000265688	MAFG-AS1	antisense
ENSG00000265933	LINC00668	lincRNA
ENSG00000265992	ESRG	sense_intronic
ENSG00000266010	GATA6-AS1	lincRNA
ENSG00000266256	LINC00683	lincRNA
ENSG00000266952	RP11-909B2.1	lincRNA
ENSG00000267040	RP11-35G9.3	antisense
ENSG00000267080	ASB16-AS1	antisense
ENSG00000267100	ILF3-AS1	lincRNA
ENSG00000267107	AC011526.1	lincRNA
ENSG00000267128	RNF157-AS1	antisense
ENSG00000267134	RP11-146N18.1	lincRNA
ENSG00000267213	AC007773.2	antisense
ENSG00000267254	CTD-2162K18.5	antisense
ENSG00000267296	CEBPA-AS1	antisense
ENSG00000267322	SCARNA17	antisense
ENSG00000267339	LINC00906	lincRNA
ENSG00000267365	KCNJ2-AS1	antisense
ENSG00000267374	LINC00669	lincRNA
ENSG00000267454	ZNF582-AS1	lincRNA
ENSG00000267465	AC011525.4	lincRNA
ENSG00000267535	LINC00868	lincRNA
ENSG00000267586	LINC00907	lincRNA
ENSG00000267665	RP11-13K12.2	lincRNA
ENSG00000267690	LDLRAD4-AS1	antisense
ENSG00000267712	RP11-456O19.4	lincRNA
ENSG00000267858	AC016629.8	antisense
ENSG00000268006	PTOV1-AS1	antisense
ENSG00000268038	AC011516.2	lincRNA
ENSG00000268061	NAPA-AS1	antisense
ENSG00000268257	AIRN	antisense
ENSG00000268388	FENDRR	lincRNA
ENSG00000268471	MIR4453	lincRNA
ENSG00000268532	RP11-514D23.1	lincRNA
ENSG00000268658	LINC00664	lincRNA
ENSG00000268812	RP1-102K2.8	antisense
ENSG00000268895	A1BG-AS1	antisense
ENSG00000269220	LINC00528	lincRNA
ENSG00000269289	CTB-92J24.3	antisense
ENSG00000269293	ZSCAN16-AS1	antisense
ENSG00000269609	RP11-18I14.10	processed_transcript
ENSG00000269821	KCNQ1OT1	antisense
ENSG00000269834	CTD-3018O17.3	processed_transcript
ENSG00000269893	SNHG8	lincRNA
ENSG00000269896	RP4-740C4.6	processed_transcript
ENSG00000269900	RMRP	lincRNA
ENSG00000269956	MKNK1-AS1	antisense
ENSG00000269994	RP11-276H19.2	lincRNA
ENSG00000270170	NCBP2-AS2	lincRNA
ENSG00000270194	RP11-259K5.2	antisense
ENSG00000270362	HMGN3-AS1	antisense
ENSG00000270641	TSIX	lincRNA
ENSG00000270959	LPP-AS2	antisense
ENSG00000271360	RP11-138I18.1	antisense
ENSG00000271614	LINC00936	lincRNA
ENSG00000271776	RP11-52L5.6	antisense
ENSG00000271824	AC009014.3	lincRNA
ENSG00000271880	RP11-96C23.5	processed_transcript
ENSG00000272142	RP11-428J1.5	lincRNA
ENSG00000272143	FGF14-AS2	lincRNA
ENSG00000272274	LINC00551	lincRNA
ENSG00000272447	RP11-182L21.6	lincRNA
ENSG00000272568	CTB-113D17.1	antisense
ENSG00000272610	MAGI1-IT1	sense_intronic
ENSG00000272620	AFAP1-AS1	antisense
ENSG00000272695	GAS6-AS2	lincRNA
ENSG00000272767	JMJD1C-AS1	antisense
ENSG00000272899	RP11-309L24.9	lincRNA
ENSG00000273018	CTD-2303H24.2	processed_transcript
ENSG00000273032	DGCR9	lincRNA
ENSG00000273033	RP11-67L2.2	lincRNA
ENSG00000273311	DGCR11	sense_intronic
ENSG00000273313	RBAKDN	lincRNA
ENSG00000273344	PAXIP1-AS1	lincRNA

## Sheet: 8. Up_lncRNAs_immune
gene_id	gene_name	gene_type
ENSG00000130600	H19	processed_transcript
ENSG00000172965	MIR4435-1HG	lincRNA
ENSG00000177738	CTD-2201E18.3	sense_overlapping
ENSG00000181211	HECW1-IT1	sense_intronic
ENSG00000185904	LINC00839	lincRNA
ENSG00000188070	C11orf95	lincRNA
ENSG00000188660	LINC00319	lincRNA
ENSG00000196756	SNHG17	processed_transcript
ENSG00000197085	NPSR1-AS1	processed_transcript
ENSG00000203721	LINC00862	lincRNA
ENSG00000205559	CHKB-AS1	antisense
ENSG00000205634	LINC00898	lincRNA
ENSG00000205885	C1RL-AS1	antisense
ENSG00000206337	HCP5	sense_overlapping
ENSG00000213468	RP11-453F18__B.1	lincRNA
ENSG00000214336	FOXI3	processed_transcript
ENSG00000215196	AC091878.1	antisense
ENSG00000215424	MCM3AP-AS1	antisense
ENSG00000215808	RP11-371I1.2	lincRNA
ENSG00000219926	RP11-394A14.2	lincRNA
ENSG00000222041	LINC00152	lincRNA
ENSG00000224271	RP11-191L9.4	lincRNA
ENSG00000224843	LINC00240	lincRNA
ENSG00000225210	AL589743.1	lincRNA
ENSG00000225826	LINC00626	lincRNA
ENSG00000226419	RP11-31F15.1	antisense
ENSG00000226674	TEX41	lincRNA
ENSG00000228016	RAPGEF4-AS1	antisense
ENSG00000228109	MFI2-AS1	antisense
ENSG00000228630	HOTAIR	antisense
ENSG00000229404	LINC00858	lincRNA
ENSG00000231290	APCDD1L-AS1	processed_transcript
ENSG00000231439	WASIR2	antisense
ENSG00000231453	AC018470.4	lincRNA
ENSG00000233098	RP11-344E13.3	antisense
ENSG00000233532	LINC00460	lincRNA
ENSG00000233621	RP11-422J8.1	antisense
ENSG00000233791	RP11-134P9.1	lincRNA
ENSG00000234171	AC108488.3	antisense
ENSG00000234352	hsa-mir-490	antisense
ENSG00000236548	RP11-510H23.1	antisense
ENSG00000236700	LINC01010	lincRNA
ENSG00000237036	ZEB1-AS1	processed_transcript
ENSG00000237187	NR2F1-AS1	processed_transcript
ENSG00000237424	FOXD2-AS1	antisense
ENSG00000242125	SNHG3	sense_intronic
ENSG00000242808	SOX2-OT	sense_overlapping
ENSG00000244306	CTD-2314B22.3	lincRNA
ENSG00000246089	RP11-115C21.2	antisense
ENSG00000248329	RP11-366M4.3	processed_transcript
ENSG00000249859	PVT1	processed_transcript
ENSG00000250337	LINC01021	lincRNA
ENSG00000250682	LINC00491	lincRNA
ENSG00000253658	RP11-600K15.1	lincRNA
ENSG00000253661	ZFHX4-AS1	antisense
ENSG00000254389	RHPN1-AS1	antisense
ENSG00000255717	SNHG1	processed_transcript
ENSG00000257167	TMPO-AS1	antisense
ENSG00000258279	LINC00592	lincRNA
ENSG00000258791	LINC00520	processed_transcript
ENSG00000261780	CTD-2354A18.1	processed_transcript
ENSG00000265992	ESRG	sense_intronic
ENSG00000270170	NCBP2-AS2	lincRNA
ENSG00000273032	DGCR9	lincRNA

## Sheet: 9. Down_lncRNAs_immune
gene_id	gene_name	gene_type
ENSG00000166770	ZNF667-AS1	lincRNA
ENSG00000175147	TMEM51-AS1	processed_transcript
ENSG00000175773	RP11-121M22.1	lincRNA
ENSG00000176728	TTTY14	lincRNA
ENSG00000180769	WDFY3-AS2	processed_transcript
ENSG00000198221	MLLT4-AS1	processed_transcript
ENSG00000203688	RP11-351J23.1	lincRNA
ENSG00000213373	LINC00671	lincRNA
ENSG00000214548	MEG3	lincRNA
ENSG00000215386	LINC00478	lincRNA
ENSG00000223764	RP11-54O7.3	lincRNA
ENSG00000224090	AC097468.4	antisense
ENSG00000224660	SH3BP5-AS1	antisense
ENSG00000226051	ZNF503-AS1	lincRNA
ENSG00000227028	SLC8A1-AS1	antisense
ENSG00000229236	TTTY10	lincRNA
ENSG00000229619	MBNL1-AS1	antisense
ENSG00000231312	AC007246.3	antisense
ENSG00000231768	RP5-855F14.1	lincRNA
ENSG00000232803	RP11-93B14.5	antisense
ENSG00000235097	LINC00330	lincRNA
ENSG00000235947	EGOT	lincRNA
ENSG00000236901	MIR600HG	sense_intronic
ENSG00000237125	HAND2-AS1	antisense
ENSG00000237489	LINC00959	lincRNA
ENSG00000241684	ADAMTS9-AS2	antisense
ENSG00000248019	FAM13A-AS1	antisense
ENSG00000249307	LINC01088	antisense
ENSG00000250742	RP11-834C11.4	lincRNA
ENSG00000251562	MALAT1	lincRNA
ENSG00000261040	CTD-2319I12.1	processed_transcript
ENSG00000267322	SCARNA17	antisense
ENSG00000269289	CTB-92J24.3	antisense
ENSG00000271880	RP11-96C23.5	processed_transcript
ENSG00000272143	FGF14-AS2	lincRNA

## Sheet: 10. Up_immune_infiltration 
Association between up-regulated immune-related LncRNA and immune cell infiltration levels in esophageal cancer
			Immune Cell
IncRNA ID	IncRNA Symbol	IncRNA classification	CD8_Tcell		Dendritic		Neutrophil		CD4_Tcell		B_cell		Macrophage
			P Value	Rs Value	P Value	Rs Value	P Value	Rs Value	P Value	Rs Value	P Value	Rs Value	P Value	Rs Value
ENSG00000231453	AC018470.4	lincRNA
ENSG00000215196	AC091878.1	antisense	0.801	-0.02	0.031	0.17	0.022	0.18	0.091	0.133	0.458	0.059	0.021	0.181
ENSG00000234171	AC108488.3	antisense
ENSG00000225210	AL589743.1	lincRNA
ENSG00000231290	APCDD1L-AS1	processed_transcript	0.085	0.136	0.001	0.262	0.008	0.206	0.548	-0.048	0	-0.273	0.109	0.126
ENSG00000188070	C11orf95	lincRNA
ENSG00000205885	C1RL-AS1	antisense	0.115	0.124	0.05	0.154	0.023	0.179	0.106	0.128	0.038	0.163	0.491	0.054
ENSG00000205559	CHKB-AS1	antisense	0.114	-0.124	0.069	0.143	0.225	-0.096	0.656	-0.035	0.079	-0.138	0.1	-0.13
ENSG00000177738	CTD-2201E18.3	sense_overlapping	0.284	-0.085	0.543	0.048	0.676	-0.033	0.038	0.163	0.549	0.047	0.306	0.081
ENSG00000244306	CTD-2314B22.3	lincRNA
ENSG00000261780	CTD-2354A18.1	processed_transcript	0.756	-0.025	0.226	0.096	0.315	0.079	0.228	-0.095	0.037	-0.164	0.086	-0.135
ENSG00000273032	DGCR9	lincRNA	0.581	-0.044	0.434	-0.062	0.01	-0.202	0.954	0.005	0.33	0.077	0.18	0.106
ENSG00000265992	ESRG	sense_intronic	0.076	-0.14	0.422	0.064	0.454	0.059	0.169	-0.109	0.097	-0.131	0.009	-0.204
ENSG00000237424	FOXD2-AS1	antisense	0.461	0.058	0.009	-0.204	0.045	-0.158	0.426	0.063	0.452	0.06	0.335	0.076
ENSG00000214336	FOXI3	processed_transcript
ENSG00000130600	H19	processed_transcript	0.69	0.032	0.11	0.126	0.764	0.024	0.571	0.045	0.892	0.011	0.351	0.074
ENSG00000206337	HCP5	sense_overlapping	0.342	0.075	0.006	0.217	0.086	0.135	0	0.302	0.009	0.206	0.218	0.097
ENSG00000181211	HECW1-IT1	sense_intronic
ENSG00000228630	HOTAIR	antisense	0.148	0.114	0	-0.274	0.046	-0.157	0.357	-0.073	0.027	0.173	0.469	-0.057
ENSG00000222041	LINC00152	lincRNA
ENSG00000224843	LINC00240	lincRNA	0.963	0.004	0.615	0.04	0.832	0.017	0.522	0.051	0.033	0.168	0.142	0.116
ENSG00000188660	LINC00319	lincRNA	0.314	0.08	0.391	0.068	0.151	-0.113	0.388	-0.068	0.946	0.005	0.989	0.001
ENSG00000233532	LINC00460	lincRNA	0.655	0.035	0.015	0.192	0.438	0.061	0.955	0.005	0.032	-0.168	0.916	-0.008
ENSG00000250682	LINC00491	lincRNA	0.05	-0.154	0.069	0.143	0.414	-0.065	0.22	-0.097	0.067	-0.144	0.063	-0.147
ENSG00000258791	LINC00520	processed_transcript	0.724	-0.028	0	0.287	0.292	0.083	0.492	-0.054	0	-0.358	0	-0.31
ENSG00000258279	LINC00592	lincRNA	0.985	-0.001	0	0.28	0.548	0.048	0.014	-0.193	0	-0.311	0.028	-0.172
ENSG00000225826	LINC00626	lincRNA	0.202	-0.101	0.835	-0.016	0.827	0.017	0.322	-0.078	0.389	-0.068	0.417	0.064
ENSG00000185904	LINC00839	lincRNA	0.292	-0.083	0.275	0.086	0.925	0.007	0.62	-0.039	0.864	0.014	0.335	0.076
ENSG00000229404	LINC00858	lincRNA	0.018	0.186	0.003	-0.234	0.032	-0.168	0.165	-0.11	0.021	0.181	0.321	0.078
ENSG00000203721	LINC00862	lincRNA	0.256	0.09	0.446	-0.06	0.23	0.095	0.243	-0.092	0.967	0.003	0.005	0.217
ENSG00000205634	LINC00898	lincRNA	0.312	-0.08	0.439	-0.061	0.107	-0.127	0.038	-0.163	0.829	0.017	0.398	-0.067
ENSG00000236700	LINC01010	lincRNA	0.317	-0.079	0	0.355	0.088	0.134	0.84	0.016	0.322	-0.078	0.638	-0.037
ENSG00000250337	LINC01021	lincRNA	0.605	0.041	0.033	0.167	0.095	0.132	0.017	0.187	0.511	0.052	0.982	0.002
ENSG00000215424	MCM3AP-AS1	antisense	0.847	0.015	0	-0.366	0.009	-0.205	0.152	-0.113	0.001	0.26	0.811	0.019
ENSG00000228109	MFI2-AS1	antisense
ENSG00000172965	MIR4435-1HG	lincRNA
ENSG00000270170	NCBP2-AS2	lincRNA
ENSG00000197085	NPSR1-AS1	processed_transcript	0.451	-0.06	0.155	-0.112	0.599	-0.042	0.794	0.021	0.625	0.039	0.123	0.122
ENSG00000237187	NR2F1-AS1	processed_transcript	0.413	-0.065	0.373	0.071	0.699	-0.031	0.195	0.102	0.187	0.104	0	0.391
ENSG00000249859	PVT1	processed_transcript	0.418	0.064	0.208	-0.1	0.038	-0.163	0.126	-0.121	0.254	-0.09	0.689	-0.032
ENSG00000228016	RAPGEF4-AS1	antisense	0.718	-0.029	0.604	-0.041	0.044	-0.159	0.904	-0.01	0.581	0.044	0.096	0.131
ENSG00000254389	RHPN1-AS1	antisense	0.084	-0.136	0.007	-0.211	0.006	-0.215	0.772	-0.023	0.196	0.102	0.886	-0.011
ENSG00000246089	RP11-115C21.2	antisense	0.502	-0.053	0.492	-0.054	0.006	-0.216	0.32	-0.079	0.502	0.053	0.06	-0.148
ENSG00000233791	RP11-134P9.1	lincRNA
ENSG00000224271	RP11-191L9.4	lincRNA	0.515	-0.051	0.709	-0.03	0.159	-0.111	0.042	-0.16	0.772	-0.023	0.586	-0.043
ENSG00000226419	RP11-31F15.1	antisense
ENSG00000233098	RP11-344E13.3	antisense
ENSG00000248329	RP11-366M4.3	processed_transcript
ENSG00000215808	RP11-371I1.2	lincRNA
ENSG00000219926	RP11-394A14.2	lincRNA	0.032	0.169	0.272	-0.087	0.547	0.048	0.362	-0.072	0.338	0.076	0.989	0.001
ENSG00000233621	RP11-422J8.1	antisense
ENSG00000213468	RP11-453F18__B.1	lincRNA
ENSG00000236548	RP11-510H23.1	antisense
ENSG00000253658	RP11-600K15.1	lincRNA
ENSG00000255717	SNHG1	processed_transcript	0.983	-0.002	0	-0.281	0.888	-0.011	0.265	-0.088	0.151	0.113	0.201	-0.101
ENSG00000196756	SNHG17	processed_transcript	0.07	0.143	0	-0.288	0.369	-0.071	0.426	-0.063	0.201	0.101	0.943	-0.006
ENSG00000242125	SNHG3	sense_intronic	0.504	-0.053	0.01	-0.203	0.746	-0.026	0.301	0.082	0.267	0.088	0.006	-0.213
ENSG00000242808	SOX2-OT	sense_overlapping	0.151	-0.113	0.878	-0.012	0.461	-0.058	0.49	-0.055	0.921	0.008	0.685	0.032
ENSG00000226674	TEX41	lincRNA	0.892	-0.011	0.333	0.077	0.083	0.137	0.248	0.091	0.192	0.103	0.016	0.188
ENSG00000257167	TMPO-AS1	antisense	0.104	-0.128	0.002	-0.238	0.013	-0.195	0.493	-0.054	0.039	0.162	0.511	0.052
ENSG00000231439	WASIR2	antisense	0.267	0.088	0.08	-0.138	0.872	-0.013	0.043	0.159	0	0.28	0.001	0.257
ENSG00000237036	ZEB1-AS1	processed_transcript	0.764	0.024	0.305	-0.081	0.007	-0.213	0.312	0.08	0.016	0.188	0.001	0.263
ENSG00000253661	ZFHX4-AS1	antisense	0.538	0.049	0.456	0.059	0.375	0.07	0.339	0.076	0.039	0.163	0	0.416
ENSG00000234352	hsa-mir-490	antisense

[truncated: 2 more sheets: 11. Down_immune_infiltration , 12. ESCC TAM-associated lncRNAs]
